# Supplementary material for: Cdc7-Dbf4-mediated phosphorylation of HSP90-S164 stabilizes HSP90-HCLK2-MRN complex to enhance ATR/ATM signaling that overcomes replication stress in cancer
Source: Sci Rep. 2017 Dec 5;7:17024. doi: 10.1038/s41598-017-17126-2 (PMC5717001; doi:10.1038/s41598-017-17126-2)
Supplement: Supplementary file 2 — Table S1-S3 [file 41598_2017_17126_MOESM2_ESM.xlsx]

## Sheet: Instructions for tables
Instructions for tables
The following inforamtion is for the intepretation of identified phosphopeptides and phosphosites:
Items	Definitatioin
Protein	The name of identified proteins this peptide/phosphosite is associated with.
Positions within proteins	The position of the phosphorylated residues within this protein.
Localization probability	The best probability of phosphorylation localization at the position in this peptide.
Posterior Error Probability (PEP)	Similar to a p-value. The lower the better.
Score	The score for the best associted MS/MS spectrum in Andromenda. The higher the better.
Delta score	Score difference to the second best identified peptide.
Peptide sequence	The sequence of matched peptide.
Amino acid	The residue of phosphorylation within this peptide.
Phospho (STY) Probabilities	The localization probability of each potential phosphorylated site within this peptide.
Position in peptide	The position of the phosphorylated residues within this peptide.
Charge	Charge state of the precursor ion.
Mass error (ppm)	The observed mass of the precursor ion minus the expected peptide mass.
Ratio (Cdc7/Ctrl) normalized	Normalized ratio of the raw ratio.
Ratio (Cdc7/Ctrl) variability	Variability of the ratios.
Sequence window	Sequence around the identified phosphosites, which is useful for motif analysis
Modified peptide sequence	The sequence of matched peptide.
Modification	The observed modifications of peptide.
Miss cleavage	Number of missed enzymatic cleavages.
Retention time (min)	The uncalibrated retention time in minutes in the elution profile of the precirsor ion.
Mass (Da)	The mass of precursor ion.

## Sheet: Total phosphopeptides
Table S1. The list of total phosphopeptides in Cdc7 phosphoproteome.
Proteins	Sequence	Modifications	Missed cleavages	Retention time	Charges	Mass (Da)	PEP	Score	Delta score
sp|A0FGR8|ESYT2_HUMAN	EPTPSIASDISLPIATQELR	2 Phospho (STY)	0	64.941	2;3	2297.06	3.6459e-05	65.207	249.13
sp|A1A5B4|ANO9_HUMAN	TFSERESRFTIR	2 Phospho (STY)	2	49.447	2	1687.71	0.013315	44.734	238.29
sp|O00193|SMAP_HUMAN	RSASPDDDLGSSNWEAADLGNEER	Phospho (STY)	1	45.154	2;3	2670.08	3.6907e-44	127.35	188.89
sp|O00203|AP3B1_HUMAN	NFYESDDDQK	Phospho (STY)	0	27.923	2	1339.46	6.8829e-06	81.128	179.5
sp|O00264|PGRC1_HUMAN	GDQPAASGDSDDDEPPPLPR	Phospho (STY)	0	34.519	2;3	2114.84	2.3104e-100	181.11	162.06
sp|O00264|PGRC1_HUMAN	EGEEPTVYSDEEEPK	Phospho (STY)	0	30.401	2	1816.69	2.4662e-80	161.14	199.48
sp|O00264|PGRC1_HUMAN	LLKEGEEPTVYSDEEEPKDESAR	Phospho (STY)	2	34.938	3;4	2729.2	1.7985e-23	104.83	190.07
sp|O00264|PGRC1_HUMAN	EGEEPTVYSDEEEPKDESAR	Phospho (STY)	1	29.446	3	2374.93	5.6244e-17	102.45	172.22
sp|O00499|BIN1_HUMAN	GNKSPSPPDGSPAATPEIR	2 Phospho (STY)	1	31.109	3	2036.86	0.0071902	40.616	158.18
sp|O00566|MPP10_HUMAN	SPVFSDEDSDLDFDISK	2 Phospho (STY)	0	59.287	2	2074.77	5.684e-15	99.93	177.31
sp|O00566|MPP10_HUMAN	SPVFSDEDSDLDFDISK	3 Phospho (STY)	0	62	2	2154.74	0.0021576	62.722	198.22
sp|O00566|MPP10_HUMAN	SPVFSDEDSDLDFDISKLEQQSK	2 Phospho (STY)	1	66.83	3	2788.14	0.00066617	52.318	175.06
sp|O00567|NOP56_HUMAN	EEPVSSGPEEAVGK	2 Phospho (STY)	0	32.513	2	1573.6	4.9158e-30	124.2	173.47
sp|O00567|NOP56_HUMAN	EEPVSSGPEEAVGK	Phospho (STY)	0	29.184	2	1493.63	5.3454e-15	103.39	165.48
sp|O00567|NOP56_HUMAN	FSKEEPVSSGPEEAVGK	2 Phospho (STY)	1	36.057	2	1935.79	2.3782e-14	100.46	160.03
sp|O14545|TRAD1_HUMAN	LDSQPQETSPELPR	Phospho (STY)	0	34.097	2	1675.75	2.5906e-20	107.65	162.63
sp|O14545|TRAD1_HUMAN	ALPSLNTGSSSPR	Phospho (STY)	0	38.385	2	1365.63	0.0069067	46.121	174.42
sp|O14639|ABLM1_HUMAN	STSQGSINSPVYSR	Phospho (STY)	0	30.7	2	1561.68	1.4576e-29	122.44	154.3
sp|O14745|NHRF1_HUMAN	SASSDTSEELNSQDSPPK	Phospho (STY)	0	27.845	2;3	1957.78	1.243e-21	110.6	157.84
sp|O15027|SC16A_HUMAN	GSVSQPSTPSPPKPTGIFQTSANSSFEPVK	3 Phospho (STY)	1	57.468	3	3298.42	0.0010819	44.616	149.41
sp|O15173|PGRC2_HUMAN	LLKPGEEPSEYTDEEDTK	Phospho (STY)	1	31.425	3	2158.92	3.2143e-52	147.35	188.1
sp|O15173|PGRC2_HUMAN	LLKPGEEPSEYTDEEDTK	2 Phospho (STY)	1	33.701	3	2238.89	1.958e-06	72.916	155.37
sp|O15231|ZN185_HUMAN	RSSTSGDTEEEEEEEVVPFSSDEQK	Phospho (STY)	1	42.893	3	2909.16	2.0327e-44	130.52	161.87
sp|O15231|ZN185_HUMAN	GGQGDPAVPAQQPADPSTPERQSSPSGSEQLVR	2 Phospho (STY)	1	36.29	3	3489.52	1.5883e-28	109.69	136.94
sp|O15231|ZN185_HUMAN	RESCGSSVLTDFEGK	Phospho (STY)	1	42.745	2;3	1750.72	1.053e-05	72.489	181.11
sp|O15231|ZN185_HUMAN	QSSPSGSEQLVR	Phospho (STY)	0	26.19	2	1353.59	0.00036867	68.044	136.05
sp|O15234|CASC3_HUMAN	STVTGERQSGDGQESTEPVENK	Phospho (STY)	1	21.869	3	2414.02	1.9866e-05	66.76	127.72
sp|O43166|SI1L1_HUMAN	TLSDESIYNSQR	Phospho (STY)	0	34.5	2	1491.62	4.4494e-15	104.16	157.35
sp|O43166|SI1L1_HUMAN	HSASPVVFTSAR	2 Phospho (STY)	0	31.525	2	1417.58	1.0918e-05	74.783	153.23
sp|O43295|SRGP3_HUMAN	STCGSTRHSSLGDHK	3 Phospho (STY)	1	35.996	2	1868.63	0.021238	46.569	126.73
sp|O43318|M3K7_HUMAN	RRSIQDLTVTGTEPGQVSSR	Phospho (STY)	2	35.239	3	2266.11	2.9044e-53	139.39	153.31
sp|O43379|WDR62_HUMAN	SISLGDSEGPIVATLAQPLR	Phospho (STY)	0	69.485	3	2103.06	6.3674e-17	101.48	152.5
sp|O43399|TPD54_HUMAN	NSATFKSFEDR	Phospho (STY)	1	35.33	2	1380.57	0.016099	49.988	146.32
sp|O43719|HTSF1_HUMAN	LFDEEEDSSEK	2 Phospho (STY)	0	32.217	2	1486.48	0.025579	80.632	114.64
sp|O43719|HTSF1_HUMAN	LFEDDDSNEK	Phospho (STY)	0	26.417	2	1290.47	2.6489e-05	77.776	171.87
sp|O43719|HTSF1_HUMAN	LFDEEEDSSEKLFDDSDER	2 Phospho (STY)	1	47.398	3	2463.89	0.00081869	54.103	103.65
sp|O43719|HTSF1_HUMAN	LFDEEEDSSEK	Phospho (STY)	0	28.842	2	1406.51	0.0056726	53.491	170.74
sp|O43847|NRDC_HUMAN	RGSLSNAGDPEIVK	Phospho (STY)	1	29.585	2;3	1521.72	2.0923e-21	113.76	135.98
sp|O60231|DHX16_HUMAN	LLEDSEESSEETVSR	2 Phospho (STY)	0	34.551	2	1868.7	1.9095e-14	96.467	145.48
sp|O60343|TBCD4_HUMAN	LGSVDSFER	2 Phospho (STY)	0	42.031	2	1168.42	3.4957e-05	76.156	122.97
sp|O60763|USO1_HUMAN	DLGHPVEEEDELESGDQEDEDDESEDPGKDLDHI	Phospho (STY)	1	51.144	4	3915.51	4.3099e-09	84.03	109.41
sp|O60763|USO1_HUMAN	DLGHPVEEEDELESGDQEDEDDESEDPGK	Phospho (STY)	0	38.853	3	3322.23	6.6839e-06	77.907	147.2
sp|O60825|F262_HUMAN	RNSFTPLSSSNTIR	Phospho (STY)	1	38.461	2	1658.78	0.0063119	44.831	59.578
sp|O60832|DKC1_HUMAN	AGLESGAEPGDGDSDTTK	Phospho (STY)	0	25.959	2	1785.69	1.9074e-117	190.64	162.26
sp|O60832|DKC1_HUMAN	KRESESESDETPPAAPQLIK	2 Phospho (STY)	2	35.223	3	2371.03	1.9811e-23	110.26	136.4
sp|O60832|DKC1_HUMAN	KRESESESDETPPAAPQLIK	3 Phospho (STY)	2	37.83	3	2451	5.429e-05	67.097	145.13
sp|O60832|DKC1_HUMAN	AKEVELVSE	Phospho (STY)	1	33.072	2	1082.49	0.0087888	64.224	113.84
sp|O60832|DKC1_HUMAN	AGLESGAEPGDGDSDTTKK	Phospho (STY)	1	24.064	3	1913.79	0.0003791	58.712	116.28
sp|O60841|IF2P_HUMAN	KQSFDDNDSEELEDK	2 Phospho (STY)	1	29.808	2;3	1957.69	2.6619e-136	192.99	116.33
sp|O60841|IF2P_HUMAN	QSFDDNDSEELEDK	Phospho (STY)	0	33.391	2	1749.63	9.5947e-116	182.22	136.16
sp|O60841|IF2P_HUMAN	NKPGPNIESGNEDDDASFK	Phospho (STY)	1	32.292	2;3	2112.86	2.2435e-53	147.41	114.52
sp|O60841|IF2P_HUMAN	KQSFDDNDSEELEDKDSK	2 Phospho (STY)	2	28.558	3	2287.84	9.5984e-07	75.764	123.46
sp|O60841|IF2P_HUMAN	KWDGSEEDEDNSK	Phospho (STY)	1	21.208	2	1617.58	0.00051457	60.134	114.54
sp|O60841|IF2P_HUMAN	VEMYSGSDDDDDFNK	Phospho (STY)	0	38.217	2	1815.62	0.0020523	54.253	107.51
sp|O75116|ROCK2_HUMAN	SQLQALHIGLDSSSIGSGPGDAEADDGFPESR	2 Phospho (STY)	0	60.944	3	3372.42	2.1494e-07	68.93	112.25
sp|O75351|VPS4B_HUMAN	EGQPSPADEKGNDSDGEGESDDPEK	Phospho (STY)	1	22.544	3	2667.99	0.00090788	51.777	153.36
sp|O75351|VPS4B_HUMAN	EGQPSPADEKGNDSDGEGESDDPEKK	Phospho (STY)	2	21.22	4	2796.09	0.0041593	44.878	102.07
sp|O75396|SC22B_HUMAN	NLGSINTELQDVQR	Phospho (STY)	0	50.376	2	1665.77	5.3958e-06	77.959	128.02
sp|O75446|SAP30_HUMAN	KGSDDDGGDSPVQDIDTPEVDLYQLQVNTLR	2 Phospho (STY)	1	68.436	3	3548.52	0.00031091	46.412	116.22
sp|O75494|SRS10_HUMAN	SRSFDYNYR	2 Phospho (STY)	1	32.421	3	1366.47	0.022598	41.117	109.3
sp|O75569|PRKRA_HUMAN	EDSGTFSLGK	Phospho (STY)	0	36.278	2	1119.45	9.8899e-05	77.185	118.32
sp|O75569|PRKRA_HUMAN	HRAEAPPLEREDSGTFSLGK	Phospho (STY)	2	39.048	4	2276.06	3.9404e-05	67.902	114.63
sp|O75569|PRKRA_HUMAN	AEAPPLEREDSGTFSLGK	Phospho (STY)	1	43.86	3	1982.9	0.0040355	55.097	132.61
sp|O75717|WDHD1_HUMAN	NQVEEDAEDSGEADDEEKPEIHK	Phospho (STY)	1	26.422	4	2692.07	0.0010933	47.499	119.99
sp|O75821|EIF3G_HUMAN	GIPLATGDTSPEPELLPGAPLPPPK	2 Phospho (STY)	0	65.683	3	2623.26	2.3526e-05	65.184	126.19
sp|O75821|EIF3G_HUMAN	GIPLATGDTSPEPELLPGAPLPPPK	Phospho (STY)	0	62.394	3	2543.29	0.0023019	47.616	107.2
sp|O76021|RL1D1_HUMAN	ATNESEDEIPQLVPIGK	Phospho (STY)	0	55.882	2;3	1918.89	0.0039345	54.953	120.29
sp|O76024|WFS1_HUMAN	TQILCSHLEGHRVTWTGR	3 Phospho (STY)	1	34.195	3	2389.98	0.0032445	44.74	107.8
sp|O76094|SRP72_HUMAN	TVSSPPTSPRPGSAATVSASTSNIIPPR	2 Phospho (STY)	1	43.971	3	2894.36	9.662e-05	56.688	101.55
sp|O94979|SC31A_HUMAN	DSDQVAQSDGEESPAAEEQLLGEHIK	2 Phospho (STY)	0	49.224	3	2941.19	0.00013922	57.981	124.15
sp|O94979|SC31A_HUMAN	DSDQVAQSDGEESPAAEEQLLGEHIK	Phospho (STY)	0	47.908	3	2861.22	0.0009543	46.818	114.16
sp|O95155|UBE4B_HUMAN	SQSSEGVSSLSSSPSNSLETQSQSLSR	Phospho (STY)	0	41.996	3	2835.24	0.00094043	46.145	121.58
sp|O95218|ZRAB2_HUMAN	EVEDKESEGEEEDEDEDLSK	Phospho (STY)	1	27.617	3	2418.9	3.6744e-43	154.31	111.58
sp|O95218|ZRAB2_HUMAN	YNLDASEEEDSNK	Phospho (STY)	0	29.84	2	1592.59	4.5196e-21	111.77	127.28
sp|O95218|ZRAB2_HUMAN	ENVEYIEREESDGEYDEFGR	Phospho (STY)	1	43.869	3	2544	0.0011864	49.318	106.35
sp|O95400|CD2B2_HUMAN	GPGQPSSPQRLDR	Phospho (STY)	1	20.444	3	1473.67	0.0036977	51.286	142.4
sp|O95684|FR1OP_HUMAN	GPTTGEGALDLSDVHSPPKSPEGK	2 Phospho (STY)	1	38.567	3;4	2535.09	8.3736e-13	83.948	108.52
sp|O95747|OXSR1_HUMAN	TEDGGWEWSDDEFDEESEEGK	Phospho (STY)	0	54.822	2	2554.88	8.0207e-18	122.79	117.49
sp|P00558|PGK1_HUMAN	ALESPERPFLAILGGAK	Phospho (STY)	1	68.697	3	1847.95	0.0039659	59.68	105.23
sp|P02545|LMNA_HUMAN	LRLSPSPTSQR	Phospho (STY)	1	29.627	2;3	1320.66	7.7754e-28	122.55	82.459
sp|P02545|LMNA_HUMAN	LRLSPSPTSQR	2 Phospho (STY)	1	31.719	2;3	1400.62	1.5144e-19	105.63	102.05
sp|P04792|HSPB1_HUMAN	QLSSGVSEIR	Phospho (STY)	0	33.099	2	1154.53	8.3474e-95	171.36	102.7
sp|P04792|HSPB1_HUMAN	ALSRQLSSGVSEIR	2 Phospho (STY)	1	41.89	2;3	1661.75	3.8771e-09	90.882	120.15
sp|P05386|RLA1_HUMAN;sp|P05387|RLA2_HUMAN	KEESEESDDDMGFGLFD	Oxidation (M);2 Phospho (STY)	1	64.447	2	2124.68	1.9002e-117	215.32	102.92
sp|P05386|RLA1_HUMAN;sp|P05387|RLA2_HUMAN	KEESEESDDDMGFGLFD	Phospho (STY)	1	63.662	2	2028.72	1.047e-137	197.6	102.54
sp|P05386|RLA1_HUMAN;sp|P05387|RLA2_HUMAN	KEESEESDDDMGFGLFD	Oxidation (M);Phospho (STY)	1	56.19	2	2044.71	6.6279e-81	164.63	116.3
sp|P05386|RLA1_HUMAN;sp|P05387|RLA2_HUMAN	KEESEESDDDMGFGLFD	2 Phospho (STY)	1	69.889	2	2108.68	6.4512e-05	86.136	122.37
sp|P05455|LA_HUMAN	FASDDEHDEHDENGATGPVK	Phospho (STY)	0	24.521	3	2248.85	3.3673e-23	106.87	100.17
sp|P05455|LA_HUMAN	TKFASDDEHDEHDENGATGPVK	Phospho (STY)	1	24.852	4	2478	0.0030287	42.123	118.34
sp|P06493|CDK1_HUMAN;sp|P24941|CDK2_HUMAN;sp|Q00526|CDK3_HUMAN	IGEGTYGVVYK	2 Phospho (STY)	0	37.424	2	1344.54	2.6452e-78	162.48	136.85
sp|P06493|CDK1_HUMAN;sp|P24941|CDK2_HUMAN;sp|Q00526|CDK3_HUMAN	IGEGTYGVVYK	Phospho (STY)	0	34.35	2	1264.57	0.00019294	68.132	104.14
sp|P06748|NPM_HUMAN	CGSGPVHISGQHLVAVEEDAESEDEEEEDVK	Phospho (STY)	0	56.685	3;4	3459.43	4.0148e-107	179.76	117.57
sp|P06748|NPM_HUMAN	DELHIVEAEAMNYEGSPIK	Phospho (STY)	0	57.187	3	2223.98	0.0039147	43.37	100.41
sp|P07814|SYEP_HUMAN	EYIPGQPPLSQSSDSSPTR	Phospho (STY)	0	40.698	2;3	2124.94	2.8685e-66	155.91	99.602
sp|P07814|SYEP_HUMAN	EYIPGQPPLSQSSDSSPTR	2 Phospho (STY)	0	43.021	2	2204.9	4.1539e-11	91.733	79.292
sp|P07814|SYEP_HUMAN	ERPTPSLNNNCTTSEDSLVLYNR	Phospho (STY)	1	45.553	3	2759.22	0.0011482	60.561	113.74
sp|P07900|HS90A_HUMAN	ESEDKPEIEDVGSDEEEEK	Phospho (STY)	1	31.708	2;3	2271.88	1.0691e-97	171.87	133.96
sp|P07900|HS90A_HUMAN	ESEDKPEIEDVGSDEEEEKK	Phospho (STY)	2	29.05	3;4	2399.97	4.3609e-32	125.31	115.78
sp|P07910|HNRPC_HUMAN	MESEGGADDSAEEGDLLDDDDNEDRGDDQLELIK	Phospho (STY)	1	53.738	3	3789.48	3.3175e-38	119.25	96.191
sp|P07910|HNRPC_HUMAN	MESEGGADDSAEEGDLLDDDDNEDRGDDQLELIK	Oxidation (M);Phospho (STY)	1	52.79	3	3805.48	3.98e-20	116.83	112.41
sp|P08238|HS90B_HUMAN;sp|Q58FF7|H90B3_HUMAN	EISDDEAEEEK	Phospho (STY)	0	22.802	2	1372.49	1.1945e-80	170.74	99.036
sp|P08238|HS90B_HUMAN;sp|Q58FF7|H90B3_HUMAN	EISDDEAEEEKGEKEEEDK	Phospho (STY)	2	24.219	3	2316.9	0.0026999	48.423	107.71
sp|P08238|HS90B_HUMAN;sp|Q58FF8|H90B2_HUMAN	IEDVGSDEEDDSGKDK	Phospho (STY)	1	22.804	3	1816.69	2.7285e-10	92.236	113.78
sp|P08238|HS90B_HUMAN;sp|Q58FF8|H90B2_HUMAN	IEDVGSDEEDDSGKDKK	Phospho (STY)	2	21.129	3	1944.78	0.000211	63.302	103.01
sp|P08238|HS90B_HUMAN;sp|Q58FF8|H90B2_HUMAN	IEDVGSDEEDDSGKDK	2 Phospho (STY)	1	22.601	2	1896.66	0.00078746	61.345	110.2
sp|P08651|NFIC_HUMAN	SPFNSPSPQDSPR	Phospho (STY)	0	30.184	2	1494.61	0.00083105	60.364	111.85
sp|P08670|VIME_HUMAN	ISLPLPNFSSLNLR	Phospho (STY)	0	73.878	2	1649.85	7.1756e-06	76.526	109.17
sp|P08670|VIME_HUMAN	LRSSVPGVR	Phospho (STY)	1	25.956	2	1049.54	0.0054963	67.019	104.7
sp|P09651|ROA1_HUMAN	SESPKEPEQLR	Phospho (STY)	1	23.561	2;3	1378.61	1.5061e-12	93.478	100.69
sp|P09651|ROA1_HUMAN	SESPKEPEQLRK	Phospho (STY)	2	20.766	2;3	1506.71	3.2087e-05	71.529	107.02
sp|P11388|TOP2A_HUMAN	NENTEGSPQEDGVELEGLK	Phospho (STY)	0	44.117	2;3	2123.89	7.1615e-53	145.34	129.2
sp|P11388|TOP2A_HUMAN	SVVSDLEADDVK	Phospho (STY)	0	50.625	2	1355.59	2.99e-50	142.57	103.53
sp|P11388|TOP2A_HUMAN	IKNENTEGSPQEDGVELEGLK	Phospho (STY)	1	42.121	3	2365.07	1.3749e-53	139.74	128.03
sp|P11388|TOP2A_HUMAN	SVVSDLEADDVK	2 Phospho (STY)	0	48.957	2	1435.55	1.2938e-28	115.87	111.77
sp|P11388|TOP2A_HUMAN	FTMDLDSDEDFSDFDEK	2 Phospho (STY)	0	65.418	2	2214.73	1.6047e-06	102.73	90.168
sp|P11388|TOP2A_HUMAN	RKPSTSDDSDSNFEK	2 Phospho (STY)	2	21.147	2;3	1871.7	1.3255e-14	97.713	108.25
sp|P11388|TOP2A_HUMAN	KIKNENTEGSPQEDGVELEGLK	Phospho (STY)	2	39.011	3	2493.16	1.4205e-16	97.271	98.479
sp|P11388|TOP2A_HUMAN	RKPSTSDDSDSNFEK	Phospho (STY)	2	19.766	3	1791.73	0.00010543	82.925	125.31
sp|P11388|TOP2A_HUMAN	GSVPLSSSPPATHFPDETEITNPVPK	Phospho (STY)	0	51.091	3;4	2783.31	7.8475e-09	79.143	94.802
sp|P11388|TOP2A_HUMAN	RKPSTSDDSDSNFEK	3 Phospho (STY)	2	21.293	2	1951.66	0.00012746	71.651	97.273
sp|P11388|TOP2A_HUMAN	EAQQKVPDEEENEESDNEKETEK	Phospho (STY)	2	22.806	3;4	2813.14	1.1328e-07	71.418	70.583
sp|P11717|MPRI_HUMAN	LVSFHDDSDEDLLHI	2 Phospho (STY)	0	64.842	3	1913.75	1.135e-05	71.176	93.284
sp|P11717|MPRI_HUMAN	ALSSLHGDDQDSEDEVLTIPEVK	Phospho (STY)	0	52.667	3	2576.15	6.8161e-05	59.574	105.99
sp|P11717|MPRI_HUMAN	LVSFHDDSDEDLLHI	Phospho (STY)	0	60.872	3	1833.78	0.0026646	48.391	89.528
sp|P12821|ACE_HUMAN	SMYETPSLEQDLER	Oxidation (M);2 Phospho (STY)	0	45.495	2	1872.69	0.017256	58.098	73.191
sp|P13861|KAP2_HUMAN	RVSVCAETYNPDEEEEDTDPR	Phospho (STY)	1	35.964	3	2590.02	4.5866e-23	107.18	71.734
sp|P13861|KAP2_HUMAN	VADAKGDSESEEDEDLEVPVPSR	2 Phospho (STY)	1	42.132	2;3	2632.05	3.3053e-06	70.452	61.879
sp|P13861|KAP2_HUMAN	GDSESEEDEDLEVPVPSR	2 Phospho (STY)	0	45.63	2	2147.78	7.13e-05	63.536	89.213
sp|P14618|KPYM_HUMAN	LDIDSPPITAR	Phospho (STY)	0	46.106	2	1276.61	0.008271	49.216	95.95
sp|P16949|STMN1_HUMAN	RASGQAFELILSPR	Phospho (STY)	1	53.184	2;3	1623.81	4.0611e-21	108.71	77.698
sp|P16949|STMN1_HUMAN	ESVPEFPLSPPK	Phospho (STY)	0	51.789	2	1405.65	1.0468e-14	103.79	111.75
sp|P16949|STMN1_HUMAN	RKSHEAEVLK	Phospho (STY)	2	18.034	4	1275.63	0.021661	40.058	103.4
sp|P17096|HMGA1_HUMAN	KLEKEEEEGISQESSEEEQ	2 Phospho (STY)	2	42.997	2;3	2395.92	3.7578e-138	194.58	99.951
sp|P17096|HMGA1_HUMAN	KLEKEEEEGISQESSEEEQ	Phospho (STY)	2	28.973	2;3	2315.95	1.3566e-81	161.56	76.283
sp|P17096|HMGA1_HUMAN	KLEKEEEEGISQESSEEEQ	3 Phospho (STY)	2	28.747	2;3	2475.89	4.1886e-30	120.63	90.267
sp|P17275|JUNB_HUMAN	SRDATPPVSPINMEDQER	2 Phospho (STY)	1	35.546	3	2200.89	0.0016314	71.601	105.03
sp|P17812|PYRG1_HUMAN	SGSSSPDSEITELK	Phospho (STY)	0	39.262	2	1515.63	2.8095e-80	162.26	120.32
sp|P17812|PYRG1_HUMAN	SGSSSPDSEITELK	2 Phospho (STY)	0	42.416	2	1595.6	7.9114e-41	136.85	96.39
sp|P17812|PYRG1_HUMAN	SGSSSPDSEITELKFPSINHD	Phospho (STY)	1	56.675	2;3	2326	8.1854e-23	111.93	84.003
sp|P17812|PYRG1_HUMAN	SGSSSPDSEITELKFPSINHD	2 Phospho (STY)	1	60.07	2;3	2405.97	1.8109e-16	95.954	78.702
sp|P17812|PYRG1_HUMAN	DTYSDRSGSSSPDSEITELK	2 Phospho (STY)	1	41.881	3	2332.9	1.0793e-05	69.289	93.317
sp|P17812|PYRG1_HUMAN	SGSSSPDSEITELK	3 Phospho (STY)	0	44.197	2	1675.57	0.002995	52.464	84.77
sp|P17844|DDX5_HUMAN	LLQLVEDRGSGR	Phospho (STY)	1	35.817	3	1421.7	0.014488	42.475	87.755
sp|P18583|SON_HUMAN	RRSFSISPVR	3 Phospho (STY)	2	34.514	2;3	1443.58	6.9727e-05	76.358	99.626
sp|P18583|SON_HUMAN	SFSISPVR	2 Phospho (STY)	0	45.501	2	1051.41	0.015049	46.985	104.72
sp|P18615|NELFE_HUMAN	SISADDDLQESSR	Phospho (STY)	0	30.796	2	1501.59	1.1182e-46	142.39	78.763
sp|P18858|DNLI1_HUMAN	VLGSEGEEEDEALSPAK	2 Phospho (STY)	0	38.464	2	1918.75	1.963e-138	202.8	93.586
sp|P18858|DNLI1_HUMAN	VLGSEGEEEDEALSPAK	Phospho (STY)	0	37.605	2	1838.78	1.2219e-98	180.63	94.508
sp|P18858|DNLI1_HUMAN	TIQEVLEEQSEDEDREAK	Phospho (STY)	1	35.627	3	2226.95	9.3498e-10	84.03	87.907
sp|P18887|XRCC1_HUMAN	TKPTQAAGPSSPQKPPTPEETK	2 Phospho (STY)	2	23.6	3;4	2436.1	2.0726e-05	63.447	88.223
sp|P19338|NUCL_HUMAN	LELQGPRGSPNAR	Phospho (STY)	1	30.337	2;3	1473.71	1.0875e-05	80.96	76.195
sp|P19338|NUCL_HUMAN	GFGFVDFNSEEDAK	Phospho (STY)	0	57.808	2	1640.64	0.00054318	62.077	83.08
sp|P21291|CSRP1_HUMAN	GFGFGQGAGALVHSE	Phospho (STY)	0	51.832	2	1512.64	5.5122e-11	90.706	88.999
sp|P21333|FLNA_HUMAN	RAPSVANVGSHCDLSLK	Phospho (STY)	1	33.477	2;3;4	1889.88	1.6334e-29	118.5	81.176
sp|P21333|FLNA_HUMAN	APSVANVGSHCDLSLK	Phospho (STY)	0	36.556	3	1733.78	0.00035685	58.885	93.71
sp|P22059|OSBP1_HUMAN	RTGSNISGASSDISLDEQYK	2 Phospho (STY)	1	39.674	3	2286.94	0.00010156	65.423	91.686
sp|P23193|TCEA1_HUMAN	KKEPAITSQNSPEAR	Phospho (STY)	2	19.574	3	1734.83	2.8827e-29	118.52	100.74
sp|P23193|TCEA1_HUMAN	EPAITSQNSPEAR	Phospho (STY)	0	22.013	2	1478.64	6.7116e-09	83.877	96.562
sp|P23396|RS3_HUMAN	DEILPTTPISEQK	Phospho (STY)	0	43.542	2	1549.73	1.4906e-28	115.68	83.194
sp|P23588|IF4B_HUMAN	EEDCHSPTSKPPKPDQPLK	Phospho (STY)	2	20.748	3	2269.01	0.00079008	56.339	78.196
sp|P24534|EF1B_HUMAN	YGPADVEDTTGSGATDSKDDDDIDLFGSDDEEESEEAK	Phospho (STY)	1	52.927	3	4103.58	1.5609e-31	122.06	93.972
sp|P24534|EF1B_HUMAN	DDDDIDLFGSDDEEESEEAK	Phospho (STY)	0	53.2	2;3	2351.83	1.5574e-16	99.954	91.794
sp|P24534|EF1B_HUMAN	YGPADVEDTTGSGATDSKDDDDIDLFGSDDEEESEEAKR	Phospho (STY)	2	51.871	3	4259.68	1.0198e-09	70.71	70.793
sp|P24534|EF1B_HUMAN	YGPADVEDTTGSGATDSKDDDDIDLFGSDDEEESEEAKR	2 Phospho (STY)	2	53.5	4	4339.65	3.2222e-05	50.891	73.124
sp|P25205|MCM3_HUMAN	DGDSYDPYDFSDTEEEMPQVHTPK	2 Phospho (STY)	0	53.229	3	2961.06	0.0010244	56.882	112.14
sp|P25788|PSA3_HUMAN	ESLKEEDESDDDNM	Oxidation (M);Phospho (STY)	1	23.498	2	1750.58	2.2172e-116	188.1	112.12
sp|P25788|PSA3_HUMAN	ESLKEEDESDDDNM	Phospho (STY)	1	27.463	2	1734.58	1.1207e-13	100.07	82.9
sp|P26006|ITA3_HUMAN	SQPSETERLTDDY	Phospho (STY)	1	39.651	2	1619.64	4.4441e-51	145.79	91.89
sp|P26368|U2AF2_HUMAN	EEHGGLIRSPR	Phospho (STY)	1	20.935	3	1329.62	0.0031839	56.404	111.77
sp|P26368|U2AF2_HUMAN	GAKEEHGGLIRSPR	Phospho (STY)	2	20.401	3	1585.77	0.013422	44.44	81.25
sp|P27708|PYR1_HUMAN	IHRASDPGLPAEEPK	Phospho (STY)	1	25.685	3	1695.8	2.6455e-14	96.464	74.497
sp|P27816|MAP4_HUMAN	LATNTSAPDLK	Phospho (STY)	0	31.123	2	1209.56	0.0047313	61.444	86.749
sp|P27824|CALX_HUMAN	SDAEEDGGTVSQEEEDR	Phospho (STY)	0	23.23	2	1931.69	6.724e-53	172.34	68.122
sp|P27824|CALX_HUMAN	AEEDEILNRSPR	Phospho (STY)	1	29.861	2;3	1507.67	2.1933e-63	156.72	99.197
sp|P27824|CALX_HUMAN	QKSDAEEDGGTVSQEEEDR	2 Phospho (STY)	1	22.287	2;3	2267.81	6.7561e-66	148.97	87.875
sp|P27824|CALX_HUMAN	QKSDAEEDGGTVSQEEEDR	Phospho (STY)	1	21.017	2;3	2187.84	9.7918e-41	130.64	87.353
sp|P27824|CALX_HUMAN	QKSDAEEDGGTVSQEEEDRK	Phospho (STY)	2	19.685	3	2315.94	4.23e-05	65.881	110.26
sp|P27824|CALX_HUMAN	QKSDAEEDGGTVSQEEEDRK	2 Phospho (STY)	2	20.289	3	2395.91	5.1308e-05	60.062	84.182
sp|P27824|CALX_HUMAN	SDAEEDGGTVSQEEEDRKPK	Phospho (STY)	2	21.221	3;4	2284.93	0.00045206	53.255	57.498
sp|P28290|SSFA2_HUMAN	SQSLPTTLLSPVR	2 Phospho (STY)	0	58.862	2	1557.72	0.00029833	64.705	71.856
sp|P29317|EPHA2_HUMAN	VSIRLPSTSGSEGVPFR	2 Phospho (STY)	1	56.085	2	1947.89	8.358e-15	103.03	89.978
sp|P29317|EPHA2_HUMAN	LPSTSGSEGVPFR	2 Phospho (STY)	0	43.617	2	1492.6	5.9718e-05	70.117	95.049
sp|P29317|EPHA2_HUMAN	LPSTSGSEGVPFR	Phospho (STY)	0	40.94	2	1412.63	0.00076363	61.265	91.684
sp|P29317|EPHA2_HUMAN	VSIRLPSTSGSEGVPFR	3 Phospho (STY)	1	58.883	2	2027.85	0.001657	49.555	71.195
sp|P29692|EF1D_HUMAN	KPATPAEDDEDDDIDLFGSDNEEEDK	Phospho (STY)	1	46.746	2;3;4	2988.16	2.0738e-44	128.03	82.369
sp|P29692|EF1D_HUMAN	ATAPQTQHVSPMR	Oxidation (M);Phospho (STY)	0	18.481	2;3	1518.66	1.398e-08	83.964	59.366
sp|P29692|EF1D_HUMAN	ATAPQTQHVSPMR	Phospho (STY)	0	21.68	3	1502.67	0.0042693	72.315	92.687
sp|P29692|EF1D_HUMAN	KPATPAEDDEDDDIDLFGSDNEEEDKEAAQLR	Phospho (STY)	2	51.073	4	3656.52	0.00013717	50.14	89.265
sp|P29692|EF1D_HUMAN	KPATPAEDDEDDDIDLFGSDNEEEDK	2 Phospho (STY)	1	48.65	3	3068.12	0.0044064	48.224	78.405
sp|P31323|KAP3_HUMAN	RASVCAEAYNPDEEEDDAESR	Phospho (STY)	1	30.929	3	2491.94	1.2087e-09	97.271	108.28
sp|P31350|RIR2_HUMAN	VPLAPITDPQQLQLSPLK	Phospho (STY)	0	60.66	2;3	2037.09	2.5097e-21	105.61	93.175
sp|P31946|1433B_HUMAN	MTMDKSELVQKAK	Oxidation (M);2 Phospho (STY)	2	30.212	3	1683.7	0.026991	40.377	80.911
sp|P35221|CTNA1_HUMAN	TPEELDDSDFETEDFDVR	Phospho (STY)	0	54.662	2;3	2237.85	4.11e-160	210.46	79.363
sp|P35251|RFC1_HUMAN	IIYDSDSESEETLQVK	2 Phospho (STY)	0	44.099	2;3	2014.81	7.5389e-10	89.043	93.219
sp|P35367|HRH1_HUMAN	SLPSFSEIK	2 Phospho (STY)	0	56.252	2	1166.47	0.0038458	56.087	84.248
sp|P35579|MYH9_HUMAN	GAGDGSDEEVDGKADGAEAKPAE	Phospho (STY)	2	25.236	2;3	2253.89	1.9421e-42	129.42	95.455
sp|P35580|MYH10_HUMAN	QLHLEGASLELSDDDTESK	Phospho (STY)	0	45.712	3	2165.94	4.2881e-22	107.69	106.99
sp|P35580|MYH10_HUMAN	QLHLEGASLELSDDDTESK	2 Phospho (STY)	0	48.834	2;3	2245.9	3.5239e-15	95.9	87.075
sp|P35606|COPB2_HUMAN	STAQQELDGKPASPTPVIVASHTANK	Phospho (STY)	1	33.602	4	2726.33	0.0001816	54.521	78.121
sp|P35659|DEK_HUMAN	KESESEDSSDDEPLIK	3 Phospho (STY)	1	36.161	2	2046.7	3.5037e-10	89.803	11.181
sp|P35659|DEK_HUMAN	ESESEDSSDDEPLIK	2 Phospho (STY)	0	37.498	2	1838.64	0.0023705	48.616	88.397
sp|P35670|ATP7B_HUMAN	YDPSCTSPVALQR	3 Phospho (STY)	0	40.663	2	1732.6	0.020628	49.448	78.01
sp|P37802|TAGL2_HUMAN	NFSDNQLQEGK	Phospho (STY)	0	32.657	2	1358.55	7.4203e-20	105.17	82.406
sp|P40222|TXLNA_HUMAN	RPEGPGAQAPSSPR	Phospho (STY)	1	18.679	2;3	1485.67	3.153e-14	94.188	79.305
sp|P42167|LAP2B_HUMAN;sp|P42166|LAP2A_HUMAN	GPPDFSSDEEREPTPVLGSGAAAAGR	2 Phospho (STY)	1	44.745	3	2729.14	5.4557e-13	88.555	90.838
sp|P42696|RBM34_HUMAN	KRSVQEGENPDDGVR	Phospho (STY)	2	18.719	3	1764.78	0.0041142	49.188	75.676
sp|P42858|HD_HUMAN	SGSIVELIAGGGSSCSPVLSR	2 Phospho (STY)	0	61.233	2	2191.96	3.0373e-67	150.69	89.113
sp|P43243|MATR3_HUMAN	RDSFDDRGPSLNPVLDYDHGSR	Phospho (STY)	2	42.033	4	2597.13	1.4131e-11	88.951	65.719
sp|P43243|MATR3_HUMAN	SYSPDGKESPSDK	2 Phospho (STY)	1	20.212	2	1555.55	2.6859e-05	76.357	92.715
sp|P43243|MATR3_HUMAN	SYSPDGKESPSDKK	2 Phospho (STY)	2	19.649	3	1683.64	0.0037176	72.705	85.372
sp|P46013|KI67_HUMAN	SGGSGHAVAEPASPEQELDQNK	Phospho (STY)	0	31.639	3	2286.98	3.0917e-54	144.58	73.824
sp|P46821|MAP1B_HUMAN	SLMSSPEDLTK	2 Phospho (STY)	0	51.354	2	1366.51	3.8818e-41	137.61	78.246
sp|P46821|MAP1B_HUMAN	QGSPDQVSPVSEMTSTSLYQDK	2 Phospho (STY)	0	52.375	2;3	2543.02	3.0854e-25	115.38	72.023
sp|P46821|MAP1B_HUMAN	VLSPLRSPPLIGSESAYESFLSADDK	2 Phospho (STY)	1	67.832	3	2937.34	4.6252e-27	114.39	82.264
sp|P46821|MAP1B_HUMAN	LGDVSPTQIDVSQFGSFK	Phospho (STY)	0	59.166	2;3	2003.92	1.9172e-15	102.92	69.101
sp|P46821|MAP1B_HUMAN	SPSLSPSPPSPLEK	2 Phospho (STY)	0	40.165	2	1581.67	3.0331e-09	84.166	82.386
sp|P46821|MAP1B_HUMAN	TATCHSSSSPPIDAASAEPYGFR	Phospho (STY)	0	40.446	3	2488.04	1.917e-08	78.708	76.935
sp|P46821|MAP1B_HUMAN	FEDEGAGFEESSETGDYEEK	Phospho (STY)	0	39.831	2	2333.84	6.5476e-08	78.098	88.855
sp|P46821|MAP1B_HUMAN	SLMSSPEDLTK	Oxidation (M);2 Phospho (STY)	0	36.886	2	1382.51	3.9816e-05	74.338	87.609
sp|P46821|MAP1B_HUMAN	RESVASGDDRAEEDMDEAIEK	2 Phospho (STY)	2	39.949	3	2510.95	2.5082e-06	70.555	103.39
sp|P46821|MAP1B_HUMAN	VSPSKSPSLSPSPPSPLEK	3 Phospho (STY)	1	38.437	3	2159.92	7.7393e-05	62.658	40.61
sp|P46821|MAP1B_HUMAN	SPSLSPSPPSPLEK	Phospho (STY)	0	39.117	2	1501.71	0.012285	47	70.668
sp|P46821|MAP1B_HUMAN	SPSLSPSPPSPLEK	3 Phospho (STY)	0	40.94	2	1661.64	0.0081522	45.992	51.125
sp|P48634|PRC2A_HUMAN	LKFSDEEDGRDSDEEGAEGHR	2 Phospho (STY)	2	28.786	3;4	2536.94	6.8555e-08	78.501	81.382
sp|P48634|PRC2A_HUMAN	PQNSTTWRDGGGR	2 Phospho (STY)	1	23.129	2	1590.6	0.025809	43.914	77.182
sp|P49407|ARRB1_HUMAN	DDKEEEEDGTGSPQLNNR	Phospho (STY)	1	22.413	3	2111.83	0.011173	46.249	80.399
sp|P49736|MCM2_HUMAN	GLLYDSDEEDEERPAR	Phospho (STY)	1	36.334	2;3	1972.81	3.6587e-39	131.13	73.861
sp|P49736|MCM2_HUMAN	GNDPLTSSPGR	Phospho (STY)	0	25.686	2	1179.49	1.1013e-28	123.72	79.347
sp|P49736|MCM2_HUMAN	GLLYDSDEEDEERPARK	Phospho (STY)	2	32.661	3	2100.9	2.1608e-06	77.894	74.66
sp|P49736|MCM2_HUMAN	RGNDPLTSSPGR	Phospho (STY)	1	21.721	2;3	1335.59	0.0031727	52.112	84.756
sp|P49841|GSK3B_HUMAN;sp|P49840|GSK3A_HUMAN	GEPNVSYICSR	Phospho (STY)	0	33.925	2	1360.55	6.3892e-64	154.36	86.884
sp|P50479|PDLI4_HUMAN	IHIDPEIQDGSPTTSR	Phospho (STY)	0	37.719	2;3	1844.83	2.0593e-21	112.14	80.207
sp|P50995|ANX11_HUMAN	SRAHLVAVFNEYQRMTGR	Oxidation (M);2 Phospho (STY)	2	34.476	3	2310.01	0.004109	40.493	100.76
sp|P51116|FXR2_HUMAN	TDGSISGDRQPVTVADYISR	2 Phospho (STY)	1	49.544	3	2295.98	4.5274e-08	78.848	77.897
sp|P51858|HDGF_HUMAN	GNAEGSSDEEGKLVIDEPAK	2 Phospho (STY)	1	40.662	2;3	2203.89	7.3084e-53	138.56	80.363
sp|P51858|HDGF_HUMAN	GNAEGSSDEEGKLVIDEPAKEK	2 Phospho (STY)	2	37.571	3	2461.03	8.9964e-17	95.307	83.427
sp|P51858|HDGF_HUMAN	AGDLLEDSPKRPK	Phospho (STY)	2	27.374	3	1504.73	1.4249e-05	75.02	64.198
sp|P51858|HDGF_HUMAN	KGNAEGSSDEEGKLVIDEPAK	2 Phospho (STY)	2	36.876	3	2331.99	4.1578e-06	70.094	71.119
sp|P52701|MSH6_HUMAN	SEEDNEIESEEEVQPK	Phospho (STY)	0	30.292	2;3	1969.77	4.9375e-65	149.82	74.419
sp|P52701|MSH6_HUMAN	VISDSESDIGGSDVEFKPDTK	2 Phospho (STY)	1	41.929	3	2383.97	7.3276e-09	81.639	99.954
sp|P52948|NUP98_HUMAN	YGLQDSDEEEEEHPSK	Phospho (STY)	0	27.343	3	1970.74	0.0001711	61.561	75.939
sp|P53602|MVD1_HUMAN	RNSRDGDPLPSSLSCK	Phospho (STY)	2	29.489	3	1867.82	0.020434	41.542	64.121
sp|P53814|SMTN_HUMAN	TTSPEPQESPTLPSTEGQVVNK	2 Phospho (STY)	0	37.719	3	2485.07	0.00022682	76.176	75.575
sp|P53814|SMTN_HUMAN	TTSPEPQESPTLPSTEGQVVNK	Phospho (STY)	0	37.003	3	2405.1	9.7655e-06	70.114	87.259
sp|P53999|TCP4_HUMAN	ELVSSSSSGSDSDSEVDK	Phospho (STY)	0	26.321	2	1893.74	5.5725e-52	139.2	83.336
sp|P54105|ICLN_HUMAN	FEEESKEPVADEEEEDSDDDVEPITEFR	Phospho (STY)	1	49.628	3	3393.35	3.5023e-122	192.44	82.067
sp|P54105|ICLN_HUMAN	EPVADEEEEDSDDDVEPITEFR	Phospho (STY)	0	49.747	2;3	2644.02	7.639e-54	142.4	58.308
sp|P54727|RD23B_HUMAN	QEKPAEKPAETPVATSPTATDSTSGDSSR	Phospho (STY)	2	24.94	3	3024.36	1.3429e-45	131.25	76.555
sp|P55010|IF5_HUMAN	EAEEESSGGEEEDEDENIEVVYSK	2 Phospho (STY)	0	45.881	2;3	2861.02	6.6509e-11	105.71	80.852
sp|P55081|MFAP1_HUMAN	IVEPEVVGESDSEVEGDAWR	2 Phospho (STY)	0	54.08	2;3	2360.95	8.6362e-42	130.62	77.004
sp|P55081|MFAP1_HUMAN	SLAALDALNTDDENDEEEYEAWK	Phospho (STY)	0	60.809	2;3	2720.1	1.0441e-11	86.439	61.025
sp|P55795|HNRH2_HUMAN;sp|P31943|HNRH1_HUMAN	HTGPNSPDTANDGFVR	Phospho (STY)	0	27.119	2;3	1763.73	1.1518e-51	140.47	70.859
sp|P57071|PRD15_HUMAN	KYVTEYMLQKHVQLTHDK	Oxidation (M);2 Phospho (STY)	2	23.544	3	2436.09	0.00010854	59.673	62.785
sp|P60174|TPIS_HUMAN	KQSLGELIGTLNAAK	Phospho (STY)	1	54.754	2;3	1621.84	1.2817e-21	112.82	74.567
sp|P60174|TPIS_HUMAN	QSLGELIGTLNAAK	Phospho (STY)	0	61.225	2	1493.75	0.00046417	63.443	61.223
sp|P61604|CH10_HUMAN	SAAETVTKGGIMLPEK	Oxidation (M);2 Phospho (STY)	1	42.328	2	1806.79	0.012998	44.925	53.481
sp|P61978|HNRPK_HUMAN	IIPTLEEGLQLPSPTATSQLPLESDAVECLNYQHYK	Phospho (STY)	0	72.441	3	4133.99	0.0013837	40.753	76.935
sp|P62263|RS14_HUMAN	IEDVTPIPSDSTR	Phospho (STY)	0	37.537	2	1508.68	4.1429e-80	160.64	69.932
sp|P62753|RS6_HUMAN	RLSSLRASTSK	3 Phospho (STY)	2	26.055	2	1444.59	0.0014383	51.786	76.971
sp|P67809|YBOX1_HUMAN	NYQQNYQNSESGEKNEGSESAPEGQAQQR	Phospho (STY)	1	25.544	3;4	3336.36	8.3197e-20	98.533	55.262
sp|P78362|SRPK2_HUMAN	TVSASSTGDLPK	2 Phospho (STY)	0	30.51	2	1321.52	2.7779e-13	94.922	96.234
sp|P78559|MAP1A_HUMAN	ELSSPISPK	2 Phospho (STY)	0	30.126	2	1116.45	5.8133e-13	96.371	72.062
sp|P85037|FOXK1_HUMAN	EEAPASPLRPLYPQISPLK	2 Phospho (STY)	1	55.471	3	2265.08	1.0197e-10	90.561	95.9
sp|P98175|RBM10_HUMAN	GLVAAYSGESDSEEEQER	2 Phospho (STY)	0	37.567	2	2114.77	1.4044e-21	106.11	79.553
sp|Q00613|HSF1_HUMAN	GHTDTEGRPPSPPPTSTPEK	2 Phospho (STY)	1	22.919	3	2246.92	0.0011133	50.493	75.057
sp|Q00613|HSF1_HUMAN	GHTDTEGRPPSPPPTSTPEK	Phospho (STY)	1	22.429	3	2166.96	0.0027478	46.543	78.076
sp|Q00839|HNRPU_HUMAN	AKSPQPPVEEEDEHFDDTVVCLDTYNCDLHFK	Phospho (STY)	1	59.434	4	3913.65	3.2857e-10	76.731	66.913
sp|Q01082|SPTB2_HUMAN	ESSPIPSPTSDRK	2 Phospho (STY)	1	23.063	2;3	1559.63	7.8794e-06	78.705	49.89
sp|Q01082|SPTB2_HUMAN	TSSKESSPIPSPTSDRK	2 Phospho (STY)	2	24.913	3	1962.83	1.6492e-06	75.533	77.997
sp|Q01082|SPTB2_HUMAN	TSSKESSPIPSPTSDRK	3 Phospho (STY)	2	24.262	2;3	2042.8	7.3223e-06	73.294	73.81
sp|Q01082|SPTB2_HUMAN	GEQVSQNGLPAEQGSPR	Phospho (STY)	0	27.192	2	1832.81	5.1856e-05	69.024	63.713
sp|Q01082|SPTB2_HUMAN	ESSPIPSPTSDR	2 Phospho (STY)	0	26.661	2	1431.53	0.00077146	59.975	71.385
sp|Q01433|AMPD2_HUMAN	TDSDSDLQLYK	Phospho (STY)	0	37.927	2	1363.55	2.2278e-156	204.18	75.665
sp|Q01433|AMPD2_HUMAN	QISQDVKLEPDILLR	Phospho (STY)	1	57.909	2	1845.96	1.2489e-13	98.292	82.403
sp|Q01518|CAP1_HUMAN	SGPKPFSAPKPQTSPSPK	Phospho (STY)	2	27.621	3	1916.94	0.0020961	46.324	71.355
sp|Q01581|HMCS1_HUMAN	RPTPNDDTLDEGVGLVHSNIATEHIPSPAK	Phospho (STY)	1	48.212	4	3259.55	1.8979e-14	86.248	94.087
sp|Q01831|XPC_HUMAN	SEAAAPHTDAGGGLSSDEEEGTSSQAEAAR	2 Phospho (STY)	0	30.781	3	3047.17	4.5981e-49	133.8	72.101
sp|Q01831|XPC_HUMAN	SEAAAPHTDAGGGLSSDEEEGTSSQAEAAR	Phospho (STY)	0	29.732	3	2967.2	9.5007e-38	117.94	65.806
sp|Q02880|TOP2B_HUMAN	VVEAVNSDSDSEFGIPK	2 Phospho (STY)	0	49.884	2;3	1951.79	2.2386e-06	72.932	76.595
sp|Q02880|TOP2B_HUMAN	KTSFDQDSDVDIFPSDFPTEPPSLPR	2 Phospho (STY)	1	65.135	3	3096.3	1.8512e-06	70.994	62.348
sp|Q02880|TOP2B_HUMAN	VKASPITNDGEDEFVPSDGLDKDEYTFSPGK	2 Phospho (STY)	2	54.716	4	3516.49	1.4523e-05	58.924	74.15
sp|Q02952|AKA12_HUMAN	GLAEVQQDGEAEEGATSDGEK	Phospho (STY)	0	32.339	2	2198.89	9.7788e-54	143.5	77.221
sp|Q02952|AKA12_HUMAN	RPSESDKEDELDK	Phospho (STY)	2	19.218	3	1626.68	0.0043926	53.448	92.289
sp|Q03701|CEBPZ_HUMAN	SQLDDHPESDDEENFIDANDDEDMEK	Phospho (STY)	0	44.068	3	3131.13	0.0057378	42.44	78.182
sp|Q05209|PTN12_HUMAN	TVSLTPSPTTQVETPDLVDHDNTSPLFR	2 Phospho (STY)	0	59.797	3	3226.45	4.3739e-14	92.518	92.236
sp|Q05209|PTN12_HUMAN	TVSLTPSPTTQVETPDLVDHDNTSPLFR	3 Phospho (STY)	0	61.901	3	3306.41	2.3653e-13	90.592	74.772
sp|Q05209|PTN12_HUMAN	NLSFEIK	Phospho (STY)	0	48.34	2	929.426	1.8577e-05	75.189	68.96
sp|Q05209|PTN12_HUMAN	DVDVSEDSPPPLPER	Phospho (STY)	0	39.803	2	1730.74	0.00019766	60.826	65.257
sp|Q05209|PTN12_HUMAN	TPLSFTNPLHSDDSDSDER	2 Phospho (STY)	0	49.73	3	2291.86	0.0036946	46.249	63.492
sp|Q05519|SRS11_HUMAN	DYDEEEQGYDSEK	Phospho (STY)	0	27.628	2	1685.56	8.0643e-65	151.03	70.758
sp|Q06210|GFPT1_HUMAN	VDSTTCLFPVEEK	Phospho (STY)	0	49.981	2	1603.68	5.5169e-136	193.3	63.376
sp|Q06265|EXOS9_HUMAN	APIDTSDVEEK	Phospho (STY)	0	29.925	2	1282.53	3.6464e-05	71.558	74.367
sp|Q08J23|NSUN2_HUMAN	AGEPNSPDAEEANSPDVTAGCDPAGVHPPR	2 Phospho (STY)	0	36.868	3;4	3173.24	4.1351e-20	94.49	77.671
sp|Q09161|NCBP1_HUMAN	TSDANETEDHLESLICK	Phospho (STY)	0	49.399	3	2040.83	6.2835e-30	120.54	61.539
sp|Q09161|NCBP1_HUMAN	KTSDANETEDHLESLICK	Phospho (STY)	1	48.814	3	2168.93	0.0031717	41.482	38.2
sp|Q09666|AHNK_HUMAN	ASLGSLEGEAEAEASSPK	2 Phospho (STY)	0	55.248	2;3	1891.75	2.3595e-52	141.87	56.751
sp|Q09666|AHNK_HUMAN	LKSEDGVEGDLGETQSR	Phospho (STY)	1	31.753	2;3	1898.83	3.6002e-51	141.36	66.622
sp|Q09666|AHNK_HUMAN	GGVTGSPEASISGSK	Phospho (STY)	0	28.703	2	1412.62	3.1587e-29	115.91	69.419
sp|Q09666|AHNK_HUMAN	GHYEVTGSDDETGK	Phospho (STY)	0	21.321	2;3	1573.59	3.8372e-10	92.679	54.393
sp|Q09666|AHNK_HUMAN	ASLGSLEGEAEAEASSPK	Phospho (STY)	0	45.334	3	1811.78	7.9272e-10	82.942	73.769
sp|Q09666|AHNK_HUMAN	TVIRLPSGSGAASPTGSAVDIR	2 Phospho (STY)	1	50.317	3	2271.07	1.1912e-08	80.994	68.456
sp|Q09666|AHNK_HUMAN	SEDGVEGDLGETQSR	Phospho (STY)	0	31.987	2	1657.65	1.2905e-06	78.78	66.014
sp|Q09666|AHNK_HUMAN	SNSFSDEREFSGPSTPTGTLEFEGGEVSLEGGK	Phospho (STY)	1	58.213	3	3513.51	3.2022e-10	77.301	68.223
sp|Q09666|AHNK_HUMAN	LPSGSGAASPTGSAVDIR	Phospho (STY)	0	36.335	2	1721.8	2.3794e-06	72.564	57.23
sp|Q09666|AHNK_HUMAN	LPSGSGAASPTGSAVDIR	2 Phospho (STY)	0	39.05	2	1801.76	7.1089e-05	63.559	75.479
sp|Q09666|AHNK_HUMAN	KGDRSPEPGQTWTR	Phospho (STY)	2	23.66	3	1693.76	0.00057167	63.292	74.809
sp|Q09666|AHNK_HUMAN	GDRSPEPGQTWTR	Phospho (STY)	1	25.055	2;3	1565.66	0.0026626	54.343	69.136
sp|Q12888|TP53B_HUMAN	STPFIVPSSPTEQEGR	Phospho (STY)	0	44.829	2	1810.81	7.1155e-40	131.31	70.647
sp|Q12888|TP53B_HUMAN	SPEPEVLSTQEDLFDQSNK	Phospho (STY)	0	52.807	3	2241.97	1.1322e-07	80.316	69.574
sp|Q12888|TP53B_HUMAN	ETAVPGPLGIEDISPNLSPDDK	Phospho (STY)	0	61.105	3	2343.09	5.0489e-08	74.776	66.138
sp|Q12888|TP53B_HUMAN	SGTAETEPVEQDSSQPSLPLVR	Phospho (STY)	0	47.179	2;3	2406.1	1.1916e-07	71.295	66.208
sp|Q12888|TP53B_HUMAN	ETAVPGPLGIEDISPNLSPDDK	2 Phospho (STY)	0	61.134	3	2423.05	9.4948e-06	69.361	70.672
sp|Q12888|TP53B_HUMAN	SGTAETEPVEQDSSQPSLPLVR	2 Phospho (STY)	0	47.747	3	2486.06	0.00032235	57.41	67.954
sp|Q12888|TP53B_HUMAN	LITSEEERSPAK	Phospho (STY)	1	21.479	3	1438.67	0.0043956	51.939	58.106
sp|Q12906|ILF3_HUMAN	VLQDMGLPTGAEGRDSSKGEDSAEETEAK	2 Phospho (STY)	2	38.838	4	3166.31	0.0025231	42.885	55.874
sp|Q12982|BNIP2_HUMAN	GSITEYTAAEEK	Phospho (STY)	0	32.97	2	1377.57	0.014174	47.639	73.432
sp|Q13085|ACACA_HUMAN	FIIGSVSEDNSEDEISNLVK	2 Phospho (STY)	0	68.468	2;3	2354	3.6387e-12	91.618	86.136
sp|Q13112|CAF1B_HUMAN	GSSPGPRPVEGTPASR	Phospho (STY)	1	21.573	3	1630.75	0.0021252	49.066	86.095
sp|Q13131|AAPK1_HUMAN	SIDDEITEAKSGTATPQR	2 Phospho (STY)	1	36.132	2	2077.86	3.2096e-06	76.152	60.884
sp|Q13144|EI2BE_HUMAN	FIQWLKEAEEESSEDD	2 Phospho (STY)	1	61.409	2	2113.78	0.00039019	66.448	54.972
sp|Q13185|CBX3_HUMAN	LTWHSCPEDEAQ	Phospho (STY)	0	38.138	2	1551.57	5.1297e-50	138.19	49.445
sp|Q13200|PSMD2_HUMAN	APVQPQQSPAAAPGGTDEKPSGK	Phospho (STY)	1	23.316	3	2297.07	2.7532e-05	64.377	48.368
sp|Q13200|PSMD2_HUMAN	APVQPQQSPAAAPGGTDEK	Phospho (STY)	0	22.447	3	1927.87	0.0005151	55.094	64.96
sp|Q13242|SRSF9_HUMAN	GSPHYFSPFRPY	Phospho (STY)	1	49.213	3	1533.64	0.00054584	65.241	66.248
sp|Q13242|SRSF9_HUMAN	GSPHYFSPFRPY	2 Phospho (STY)	1	55.719	2;3	1613.61	0.011867	44.691	64.759
sp|Q13247|SRSF6_HUMAN	SNSPLPVPPSK	Phospho (STY)	0	30.561	2	1201.57	0.00070228	66.568	42.97
sp|Q13283|G3BP1_HUMAN	SSSPAPADIAQTVQEDLR	Phospho (STY)	0	58.324	2;3	1963.89	1.3999e-210	236.19	58.771
sp|Q13283|G3BP1_HUMAN	YQDEVFGGFVTEPQEESEEEVEEPEER	Phospho (STY)	0	57.505	3	3295.32	3.5029e-06	68.303	56.043
sp|Q13371|PHLP_HUMAN	NSATCHSEDSDLEID	2 Phospho (STY)	0	36.675	2	1851.59	0.0059559	60.196	42.708
sp|Q13428|TCOF_HUMAN	AGKPEEDSESSSEESSDSEEETPAAK	Phospho (STY)	1	19.954	3	2791.07	1.7648e-05	63.272	73.645
sp|Q13428|TCOF_HUMAN	LGAGEGGEASVSPEK	Phospho (STY)	0	27.709	2	1466.63	0.0026027	52.19	46.174
sp|Q13435|SF3B2_HUMAN	SSLGQSASETEEDTVSVSK	2 Phospho (STY)	0	36.188	2;3	2099.82	8.6989e-99	174.98	49.744
sp|Q13435|SF3B2_HUMAN	SSLGQSASETEEDTVSVSKK	2 Phospho (STY)	1	34.839	2;3	2227.91	5.0375e-11	82.831	48.509
sp|Q13435|SF3B2_HUMAN	GFEEEHKDSDDDSSDDEQEK	3 Phospho (STY)	1	22.198	3	2579.78	0.00011685	66.017	70.946
sp|Q13442|HAP28_HUMAN	SLDSDESEDEEDDYQQK	Phospho (STY)	0	30.252	2;3	2110.74	0	281.36	58.289
sp|Q13442|HAP28_HUMAN	SLDSDESEDEEDDYQQK	2 Phospho (STY)	0	31.202	2;3	2190.7	2.1606e-237	262.05	84.03
sp|Q13442|HAP28_HUMAN	KSLDSDESEDEEDDYQQK	2 Phospho (STY)	1	29.827	2;3	2318.8	3.3761e-117	189.93	35.396
sp|Q13459|MYO9B_HUMAN	VQEKPDSPGGSTQIQR	Phospho (STY)	1	21.792	3	1805.83	0.0048991	45.82	65.012
sp|Q13523|PRP4B_HUMAN	LCDFGSASHVADNDITPYLVSR	Phospho (STY)	0	51.53	3	2516.1	5.8234e-43	136.49	61.557
sp|Q13523|PRP4B_HUMAN	TRSPSPDDILER	2 Phospho (STY)	1	38.691	2	1544.63	0.0034909	60.09	70.505
sp|Q13523|PRP4B_HUMAN	DASPINRWSPTR	2 Phospho (STY)	1	35.468	2	1558.63	0.011968	54.103	59.957
sp|Q13541|4EBP1_HUMAN	RVVLGDGVQLPPGDYSTTPGGTLFSTTPGGTR	2 Phospho (STY)	1	61.055	3	3362.56	7.4446e-20	94.834	57.942
sp|Q13547|HDAC1_HUMAN	IACEEEFSDSEEEGEGGR	2 Phospho (STY)	0	33.308	2	2188.72	1.4387e-19	107.56	61.545
sp|Q13547|HDAC1_HUMAN	RIACEEEFSDSEEEGEGGRK	2 Phospho (STY)	2	29.838	3	2472.91	2.1617e-16	94.087	61.456
sp|Q13547|HDAC1_HUMAN	IACEEEFSDSEEEGEGGRK	2 Phospho (STY)	1	31.339	3	2316.81	2.7092e-05	65.428	71.152
sp|Q13595|TRA2A_HUMAN;sp|P62995|TRA2B_HUMAN	RRSPSPYYSR	2 Phospho (STY)	2	19.761	2;3	1427.57	0.00087143	63.754	82.942
sp|Q13595|TRA2A_HUMAN;sp|P62995|TRA2B_HUMAN	RSPSPYYSR	2 Phospho (STY)	1	21.582	2	1271.47	0.0058318	61.161	57.995
sp|Q13595|TRA2A_HUMAN;sp|P62995|TRA2B_HUMAN	RRSPSPYYSR	Phospho (STY)	2	19.062	3	1347.61	0.0071525	55.105	82.831
sp|Q13616|CUL1_HUMAN	DGEDLMDESVLK	Oxidation (M);Phospho (STY)	0	89.839	2	1445.56	0.030108	41.56	41.667
sp|Q13625|ASPP2_HUMAN	NQSSEDILR	Phospho (STY)	0	30.875	2	1140.48	0.0018903	63.662	53.517
sp|Q13765|NACA_HUMAN;sp|E9PAV3|NACAM_HUMAN	VQGEAVSNIQENTQTPTVQEESEEEEVDETGVEVK	Phospho (STY)	0	44.411	3	3939.73	3.638e-15	86.095	67.999
sp|Q13769|THOC5_HUMAN	ALFKPPEDSQDDESDSDAEEEQTTK	2 Phospho (STY)	1	40.75	3	2970.12	1.112e-12	85.881	50.556
sp|Q14005|IL16_HUMAN	SLMLCNAKTSDDGSSPDEK	Oxidation (M);Phospho (STY)	1	25.947	3	2149.85	0.0034428	41.422	62.703
sp|Q14137|BOP1_HUMAN	IGDEYAEDSSDEEDIR	2 Phospho (STY)	0	37.306	2	2001.68	2.7452e-18	110.1	67.62
sp|Q14157|UBP2L_HUMAN	RYPSSISSSPQK	Phospho (STY)	1	23.954	3	1415.64	0.0012973	61.419	44.066
sp|Q14157|UBP2L_HUMAN	STSAPQMSPGSSDNQSSSPQPAQQK	Oxidation (M);Phospho (STY)	0	19.32	3	2627.08	0.00072633	48.872	63.294
sp|Q14160|SCRIB_HUMAN	NSLESISSIDR	Phospho (STY)	0	39.141	2	1299.57	0.0010004	64.476	57.063
sp|Q14247|SRC8_HUMAN	TQTPPVSPAPQPTEER	2 Phospho (STY)	0	27.189	2	1893.79	4.6204e-40	135.33	54.42
sp|Q14247|SRC8_HUMAN	LPSSPVYEDAASFK	Phospho (STY)	0	45.727	2	1589.7	3.7821e-14	97.073	63.952
sp|Q14247|SRC8_HUMAN	TQTPPVSPAPQPTEERLPSSPVYEDAASFK	3 Phospho (STY)	1	53.818	3	3465.48	4.3448e-14	84.169	65.703
sp|Q14247|SRC8_HUMAN	TQTPPVSPAPQPTEERLPSSPVYEDAASFK	2 Phospho (STY)	1	52.672	3	3385.52	2.296e-10	80.664	59.984
sp|Q14247|SRC8_HUMAN	TQTPPVSPAPQPTEERLPSSPVYEDAASFK	Phospho (STY)	1	50.648	3	3305.55	1.4395e-06	64.701	67.005
sp|Q14315|FLNC_HUMAN	LGSFGSITR	Phospho (STY)	0	44.322	2	1016.47	3.8229e-19	105.03	58.279
sp|Q14498|RBM39_HUMAN	DKSPVREPIDNLTPEER	Phospho (STY)	2	37.506	2;3	2073.97	0.00051214	55.988	60.648
sp|Q14566|MCM6_HUMAN	EIESEIDSEEELINK	Phospho (STY)	0	49.985	2	1855.8	8.151e-208	229.6	49.276
sp|Q14676|MDC1_HUMAN	GPGAPGLAHLQESQAGSDTDVEEGK	Phospho (STY)	0	35.612	3	2529.1	7.0829e-13	86.89	48.164
sp|Q14694|UBP10_HUMAN	NHSVNEEEQEEQGEGSEDEWEQVGPR	Phospho (STY)	0	39.164	3	3106.21	1.6196e-56	139.55	52.997
sp|Q14978|NOLC1_HUMAN	QQPVESSEDSSDESDSSSEEEKKPPTK	2 Phospho (STY)	2	22.667	4	3125.21	1.4133e-05	65.881	70.238
sp|Q14980|NUMA1_HUMAN	TQPDGTSVPGEPASPISQR	Phospho (STY)	0	34.153	2	2002.9	3.0921e-184	216.15	30.105
sp|Q15019|SEPT2_HUMAN	IYHLPDAESDEDEDFK	Phospho (STY)	0	43.411	2;3	2001.79	7.6851e-30	121.42	58.993
sp|Q15019|SEPT2_HUMAN	IYHLPDAESDEDEDFKEQTR	Phospho (STY)	1	43.542	3	2516.04	2.6296e-23	110.38	66.549
sp|Q15121|PEA15_HUMAN	DIIRQPSEEEIIK	Phospho (STY)	1	44.197	2;3	1648.81	2.3073e-13	97.095	63.905
sp|Q15121|PEA15_HUMAN	QPSEEEIIK	Phospho (STY)	0	30.724	2	1151.51	5.1985e-08	84.169	61.788
sp|Q15149|PLEC_HUMAN	SSSVGSSSSYPISPAVSR	2 Phospho (STY)	0	39.245	2;3	1913.78	5.6902e-138	198.22	61.055
sp|Q15149|PLEC_HUMAN	GYYSPYSVSGSGSTAGSR	Phospho (STY)	0	37.837	2;3	1861.75	1.076e-98	180.03	65.225
sp|Q15149|PLEC_HUMAN	SSSVGSSSSYPISPAVSR	Phospho (STY)	0	37.748	2;3	1833.81	3.7934e-98	175.34	61.35
sp|Q15149|PLEC_HUMAN	SSSVGSSSSYPISPAVSR	3 Phospho (STY)	0	39.671	2	1993.75	1.1875e-05	90.912	59.61
sp|Q15149|PLEC_HUMAN	SRSSSVGSSSSYPISPAVSR	3 Phospho (STY)	1	38.353	3	2236.88	1.5096e-07	71.842	47.831
sp|Q15149|PLEC_HUMAN	AGTLSITEFADMLSGNAGGFRSR	Phospho (STY)	1	75.748	3	2437.11	0.00010754	59.342	78.552
sp|Q15149|PLEC_HUMAN	TQLASWSDPTEETGPVAGILDTETLEK	Phospho (STY)	0	69.479	3	2967.36	0.00029971	56.131	66.053
sp|Q15185|TEBP_HUMAN	DWEDDSDEDMSNFDR	Phospho (STY)	0	47.309	3	1954.62	0.025618	44.44	41.433
sp|Q15424|SAFB1_HUMAN	SVVSFDK	Phospho (STY)	0	35.262	2	860.368	3.245e-09	90.149	67.204
sp|Q15477|SKIV2_HUMAN	ASSLEDLVLK	Phospho (STY)	0	53.466	2	1153.56	3.5651e-28	122.52	39.845
sp|Q15477|SKIV2_HUMAN	RSFSEFPSR	2 Phospho (STY)	1	22.316	2	1271.47	0.0038005	60.064	56.578
sp|Q15527|SURF2_HUMAN	RETTVYR	3 Phospho (STY)	1	88.959	2	1163.38	0.029053	42.336	57.502
sp|Q15596|NCOA2_HUMAN	RNSHTFNCRMLVK	Phospho (STY)	2	40.328	2	1741.79	0.00257	50.077	51.977
sp|Q15637|SF01_HUMAN	TGDLGIPPNPEDRSPSPEPIYNSEGK	2 Phospho (STY)	1	45.98	3	2925.25	4.384e-19	100.47	59.504
sp|Q15637|SF01_HUMAN	TGDLGIPPNPEDRSPSPEPIYNSEGKR	2 Phospho (STY)	2	44.185	3	3081.35	1.8025e-08	71.651	56.449
sp|Q15642|CIP4_HUMAN	APSDSSLGTPSDGRPELR	Phospho (STY)	1	30.951	3	1920.86	0.0013748	50.827	49.343
sp|Q15773|MLF2_HUMAN	LAIQGPEDSPSR	Phospho (STY)	0	33.96	2	1348.6	1.3654e-20	112.12	53.292
sp|Q16204|CCDC6_HUMAN	LDQPVSAPPSPR	2 Phospho (STY)	0	30.231	2	1422.59	1.3473e-29	125.45	45.336
sp|Q16513|PKN2_HUMAN	ASSLGEIDESSELR	Phospho (STY)	0	40.397	2	1571.67	4.8618e-14	94.973	32.07
sp|Q16637|SMN_HUMAN	GTGQSDDSDIWDDTALIK	2 Phospho (STY)	0	62.886	2	2095.8	1.0764e-21	108.3	47.534
sp|Q16637|SMN_HUMAN	GTGQSDDSDIWDDTALIK	Phospho (STY)	0	59.346	2	2015.84	0.00048461	61.862	58.354
sp|Q16643|DREB_HUMAN	SPSDSSTASTPVAEQIER	Phospho (STY)	0	35.571	2	1940.84	3.5134e-81	166.35	57.483
sp|Q16643|DREB_HUMAN	LSSPVLHR	Phospho (STY)	0	25.238	2;3	987.49	3.6847e-08	85.161	51.49
sp|Q16643|DREB_HUMAN	SPSDSSTASTPVAEQIER	2 Phospho (STY)	0	35.348	2	2020.8	0.0013322	72.082	53.165
sp|Q1KMD3|HNRL2_HUMAN	REEDEPEERSGDETPGSEVPGDK	Phospho (STY)	2	23.971	3	2623.06	7.3647e-08	75.225	56.689
sp|Q1KMD3|HNRL2_HUMAN	EEDEPEERSGDETPGSEVPGDK	Phospho (STY)	1	26.234	3	2466.95	2.0414e-05	66.636	54.03
sp|Q2M2I8|AAK1_HUMAN	VGSLTPPSSPK	2 Phospho (STY)	0	31.866	2	1228.51	6.2912e-20	110.6	28.26
sp|Q3KQU3|MA7D1_HUMAN	RSSQPSPTAVPASDSPPTK	2 Phospho (STY)	1	26.472	3	2068.89	4.6901e-07	71.592	39.525
sp|Q3YEC7|RABL6_HUMAN	NDSDLFGLGLEEAGPKESSEEGK	2 Phospho (STY)	1	58.493	3	2567.04	3.3053e-06	70.452	35.166
sp|Q4G0J3|LARP7_HUMAN	SRPTSEGSDIESTEPQK	2 Phospho (STY)	1	26.516	2;3	2006.79	3.7142e-21	111.44	75.877
sp|Q4G0J3|LARP7_HUMAN	RSRPTSEGSDIESTEPQK	2 Phospho (STY)	2	24.008	3	2162.89	1.4192e-21	106.19	57.365
sp|Q4G0J3|LARP7_HUMAN	DIEISTEEEK	2 Phospho (STY)	0	34.268	2	1351.48	5.8266e-05	76.728	51.84
sp|Q53GS9|SNUT2_HUMAN	HCPYLDTINR	Phospho (STY)	0	33.216	2	1367.57	0.029303	43.308	60.701
sp|Q53GS9|SNUT2_HUMAN	EREVDEDSEPEREVR	Phospho (STY)	2	23.398	3	1952.81	0.023342	42.633	50.778
sp|Q58WW2|DCAF6_HUMAN	DSALQDTDDSDDDPVLIPGAR	2 Phospho (STY)	0	55.404	2	2373.93	0.0052707	46.709	37.919
sp|Q5H9R7|PP6R3_HUMAN	IQQFDDGGSDEEDIWEEK	Phospho (STY)	0	52.647	2;3	2218.86	1.7798e-21	108.49	54.668
sp|Q5H9R7|PP6R3_HUMAN	CAAPRPPSSSPEQR	Phospho (STY)	1	21.347	3	1618.69	0.030175	45.438	18.642
sp|Q5HY64|FA47C_HUMAN	VSHLRPEPPETGVSR	2 Phospho (STY)	1	38.665	2	1819.8	0.0020161	79.461	11.614
sp|Q5JRK9|GGEE3_HUMAN	TRSQSSERGNDQESSQPVGSVIVQEPTEEK	2 Phospho (STY)	2	36.367	3;4	3447.48	6.0929e-29	114.01	28.771
sp|Q5JTD0|TJAP1_HUMAN	GSPEEELPLPAFEK	Phospho (STY)	0	57.426	2	1621.73	1.0605e-20	104.88	57.496
sp|Q5JTH9|RRP12_HUMAN	GDSIEEILADSEDEEDNEEEER	Phospho (STY)	0	52.623	2;3	2630.99	4.2148e-17	101.86	51.549
sp|Q5JTV8|TOIP1_HUMAN	DSHSSEEDEASSQTDLSQTISK	2 Phospho (STY)	0	36.76	2;3	2539.95	8.5498e-17	98.804	64.03
sp|Q5JTV8|TOIP1_HUMAN	GLRDSHSSEEDEASSQTDLSQTISK	3 Phospho (STY)	1	37.65	3	2946.12	0.00063578	50.783	51.603
sp|Q5M9Q1|NKAPL_HUMAN	MPPVSRSSYSEDIVGSRR	Oxidation (M);4 Phospho (STY)	2	41.02	2	2357.86	0.026402	46.46	52.516
sp|Q5SNX5|F27E2_HUMAN	QSLIAKALK	Phospho (STY)	1	77.674	2	1050.58	0.028002	49.715	53.555
sp|Q5SRE5|NU188_HUMAN	GAPSSPATGVLPSPQGK	2 Phospho (STY)	0	37.103	2	1709.74	0.00013849	67.827	60.936
sp|Q5SW79|CE170_HUMAN	QGSFTIEK	Phospho (STY)	0	31.667	2	988.427	0.028729	41.876	52.58
sp|Q5T1M5|FKB15_HUMAN	SSLSGDEEDELFK	2 Phospho (STY)	0	51.997	2	1614.57	2.8142e-40	135.29	37.948
sp|Q5T1M5|FKB15_HUMAN	RPSQEQSASASSGQPQAPLNR	Phospho (STY)	1	23.141	3	2275.03	5.6224e-17	102.59	52.902
sp|Q5T200|ZC3HD_HUMAN	GPRTPSPPPPIPEDIALGK	2 Phospho (STY)	1	49.204	3	2097.99	1.861e-10	88.319	55.729
sp|Q5T200|ZC3HD_HUMAN	RSPERPTGDLR	Phospho (STY)	2	19.05	3	1362.64	0.023655	42.21	40.818
sp|Q5T4S7|UBR4_HUMAN	HVTLPSSPR	Phospho (STY)	0	25.747	2	1072.51	0.00012551	71.153	48.653
sp|Q5TF21|SOGA3_HUMAN	LHPEGSSRK	Phospho (STY)	1	27.01	3	1089.5	0.022819	45.68	46.951
sp|Q5UIP0|RIF1_HUMAN	RRSEVVESTTESQDK	Phospho (STY)	2	17.868	3	1829.82	0.0035283	51.004	37.425
sp|Q5VSL9|STRP1_HUMAN	AASPPASASDLIEQQQK	Phospho (STY)	0	40.567	3	1819.84	2.3628e-06	72.898	33.168
sp|Q5VTR2|BRE1A_HUMAN	ALVVPEPEPDSDSNQER	Phospho (STY)	0	41.298	2	1960.84	1.4226e-159	205.36	30.621
sp|Q5VWP3|MLIP_HUMAN	FLVKIPEESSDK	2 Phospho (STY)	1	68.113	2	1550.67	0.023161	50.149	58.822
sp|Q5VZL5|ZMYM4_HUMAN	VTQHESDNENEIQIQNK	Phospho (STY)	0	26.978	3	2104.91	0.015871	41.014	55.153
sp|Q66K74|MAP1S_HUMAN	ALELPLAASSIPRPRTPSPESHR	2 Phospho (STY)	2	47.655	4	2641.28	1.1374e-07	72.676	17.467
sp|Q69YN4|VIR_HUMAN	SFLSEPSSPGR	Phospho (STY)	0	36.311	2	1242.53	6.6144e-20	106.29	15.695
sp|Q69YQ0|CYTSA_HUMAN	KGSSGNASEVSVACLTER	Phospho (STY)	1	36.506	3	1930.85	0.00012613	64.588	35.206
sp|Q69YQ0|CYTSA_HUMAN	KGSSGNASEVSVACLTER	2 Phospho (STY)	1	42.545	3	2010.81	0.00031309	57.173	38.15
sp|Q6NXS1|IPP2M_HUMAN;sp|P41236|IPP2_HUMAN	IQEQESSGEEDSDLSPEER	2 Phospho (STY)	0	32.017	2	2322.84	8.5109e-41	129.22	50.24
sp|Q6NXS1|IPP2M_HUMAN;sp|P41236|IPP2_HUMAN	IQEQESSGEEDSDLSPEEREK	2 Phospho (STY)	1	31.107	3	2579.98	9.4536e-17	100.01	39.513
sp|Q6P2E9|EDC4_HUMAN	TRSPDVISSASTALSQDIPEIASEALSR	Phospho (STY)	1	76.697	3	2980.44	1.6604e-12	86.039	58.016
sp|Q6PCE3|PGM2L_HUMAN	AVAGVMITASHNR	Phospho (STY)	0	29.977	3	1405.65	0.0025451	87.647	36.004
sp|Q6PD62|CTR9_HUMAN	KGGEFDEFVNDDTDDDLPISK	Phospho (STY)	1	51.165	3	2435.01	0.0023439	41.53	50.75
sp|Q6PKG0|LARP1_HUMAN	NTFTAWSDEESDYEIDDRDVNK	2 Phospho (STY)	1	52.934	3	2808.05	9.956e-08	71.376	34.265
sp|Q6PKG0|LARP1_HUMAN	ESPRPLQLPGAEGPAISDGEEGGGEPGAGGGAAGAAGAGR	Phospho (STY)	1	45.759	3;4	3606.63	8.2646e-09	63.328	40.531
sp|Q6UN15|FIP1_HUMAN	ERDHSPTPSVFNSDEER	2 Phospho (STY)	1	30.848	3	2160.82	1.1773e-14	97.904	38.512
sp|Q6UN15|FIP1_HUMAN	ERDHSPTPSVFNSDEER	Phospho (STY)	1	29.047	3	2080.85	3.3468e-06	72.187	46.02
sp|Q6UN15|FIP1_HUMAN	DHSPTPSVFNSDEER	2 Phospho (STY)	0	34.043	3	1875.67	0.00020051	67.118	51.996
sp|Q6UN15|FIP1_HUMAN	DHSPTPSVFNSDEER	Phospho (STY)	0	32.356	3	1795.7	0.0013223	53.947	50.499
sp|Q6ZMW3|EMAL6_HUMAN	YVVSTGGDDCSVFVWRCL	2 Phospho (STY)	1	39.886	2	2278.88	0.015447	40.622	40.191
sp|Q6ZQR2|CI171_HUMAN	RPLTVADIRSGMENER	2 Phospho (STY)	2	60.67	2	2002.87	0.017366	75.057	35.064
sp|Q6ZUT6|CO052_HUMAN	VTRSPPTQVAISSDSAR	Phospho (STY)	1	28.826	3	1850.89	0.0042377	59.345	48.466
sp|Q71RC2|LARP4_HUMAN	ASTASPCNNNINAATAVALQEPR	Phospho (STY)	0	45.288	3	2449.11	0.00076879	60.133	53.533
sp|Q71UM5|RS27L_HUMAN;sp|P42677|RS27_HUMAN	LTEGCSFR	Phospho (STY)	0	28.796	2	1048.4	0.0021428	63.073	45.039
sp|Q7L2J0|MEPCE_HUMAN	TLNAETPKSSPLPAK	2 Phospho (STY)	1	29.495	3	1712.78	0.0061942	45.992	50.596
sp|Q7Z2X7|PAGE2_HUMAN	ARSQSSERGNDQESSQPVGSVIVQEPTEEK	2 Phospho (STY)	2	35.995	3;4	3417.47	2.9523e-28	108.28	60.864
sp|Q7Z2X7|PAGE2_HUMAN;sp|Q5JRK9|GGEE3_HUMAN	SQSSERGNDQESSQPVGSVIVQEPTEEK	Phospho (STY)	1	38.255	2;3	3110.37	2.7773e-85	160.12	59.944
sp|Q7Z2X7|PAGE2_HUMAN;sp|Q5JRK9|GGEE3_HUMAN	SQSSERGNDQESSQPVGSVIVQEPTEEK	2 Phospho (STY)	1	39.763	3	3190.33	1.5983e-26	105.82	50.24
sp|Q7Z2X7|PAGE2_HUMAN;sp|Q5JRK9|GGEE3_HUMAN	GNDQESSQPVGSVIVQEPTEEK	Phospho (STY)	0	39.417	3	2436.07	6.4543e-12	87.496	55.357
sp|Q7Z309|F122B_HUMAN	RIDFTPVSPAPSPTR	2 Phospho (STY)	1	43.526	2;3	1799.8	4.736e-06	78.378	45.261
sp|Q7Z460|CLAP1_HUMAN	SRSDIDVNAAASAK	2 Phospho (STY)	1	85.129	2	1563.63	0.012629	60.364	53.779
sp|Q7Z4V5|HDGR2_HUMAN	GEAERGSGGSSGDELREDDEPVK	3 Phospho (STY)	2	29.234	3	2614.95	9.9227e-12	88.176	50.584
sp|Q7Z4V5|HDGR2_HUMAN	EGPDLDRPGSDRQER	Phospho (STY)	2	22.291	3	1805.77	0.00047901	62.035	56.338
sp|Q7Z4V5|HDGR2_HUMAN	GSGGSSGDELREDDEPVK	2 Phospho (STY)	1	28.722	3	1992.74	0.0062567	42.908	70.555
sp|Q7Z5K2|WAPL_HUMAN	RPESPSEISPIK	2 Phospho (STY)	1	29.84	2;3	1498.65	5.6868e-09	84.188	70.452
sp|Q7Z5L9|I2BP2_HUMAN	RKPSPEPEGEVGPPK	Phospho (STY)	2	21.217	3	1682.8	0.02407	42.059	51.896
sp|Q7Z6I8|CE024_HUMAN	TSTGRPLGTTK	3 Phospho (STY)	1	83.142	2	1357.51	0.02605	42.718	48.449
sp|Q7Z6R9|AP2D_HUMAN	TSEAAVKEGKTEK	2 Phospho (STY)	2	32.664	3	1536.65	0.02243	44.511	50.674
sp|Q7Z6Z7|HUWE1_HUMAN	GSGTASDDEFENLR	Phospho (STY)	0	39.229	2	1576.6	1.8731e-29	121.26	46.82
sp|Q86UE4|LYRIC_HUMAN	SQEPIPDDQKVSDDDK	Phospho (STY)	1	25.467	3	1894.78	3.0223e-06	75.877	46.753
sp|Q86UP2|KTN1_HUMAN	EIQNGNLHESDSESVPR	Phospho (STY)	0	29.986	2	1989.84	1.8072e-29	115.83	52.214
sp|Q86UU1|PHLB1_HUMAN	TRSPSPTLGESLAPHK	2 Phospho (STY)	1	33.11	3	1836.82	0.0021776	49.188	39.026
sp|Q86V48|LUZP1_HUMAN	IEDGISSTLPSKESR	3 Phospho (STY)	1	41.028	2	1857.72	0.0052266	63.125	39.287
sp|Q86V48|LUZP1_HUMAN	IEDGISSTLPSKESR	2 Phospho (STY)	1	38.379	2	1777.75	0.014123	48.376	53.049
sp|Q86VM9|ZCH18_HUMAN	SQDQDSEVNELSR	Phospho (STY)	0	28.926	2	1585.63	3.4102e-14	99.011	50.527
sp|Q86VR2|F134C_HUMAN	GQTPLTEGSEDLDGHSDPEESFAR	Phospho (STY)	0	44.332	3	2653.08	0.00036536	53.679	52.388
sp|Q86W92|LIPB1_HUMAN	RRPSDENTIAPSEVQK	Phospho (STY)	2	22.632	3	1905.89	0.0096686	43.914	44.142
sp|Q86X51|CX067_HUMAN	SISTPSPESLR	2 Phospho (STY)	0	35.163	2	1332.54	6.9317e-50	144.8	48.55
sp|Q86X51|CX067_HUMAN	SGSPDPEVPSRASPPVWHAVR	2 Phospho (STY)	1	41.762	3	2387.05	1.1474e-11	88.19	45.445
sp|Q86X51|CX067_HUMAN	SISTPSPESLR	Phospho (STY)	0	37.34	2	1252.57	1.4562e-08	85.924	41.442
sp|Q86X51|CX067_HUMAN	SPGLSPSSPSPEFLGLR	2 Phospho (STY)	0	60.92	2	1886.82	1.215e-09	83.395	47.478
sp|Q86X51|CX067_HUMAN	SGSPDPEVPSR	Phospho (STY)	0	22.91	2	1206.49	0.0012564	62.68	55.281
sp|Q86X51|CX067_HUMAN	ATHLDPARLSPESAPGPAR	Phospho (STY)	1	32.606	3	2021.97	6.9212e-05	62.525	25.663
sp|Q86YP4|P66A_HUMAN	RPPSPDVIVLSDNEQPSSPR	2 Phospho (STY)	1	43.387	3	2349.04	1.3321e-16	96.391	32.136
sp|Q86YP4|P66A_HUMAN	RPPSPDVIVLSDNEQPSSPR	3 Phospho (STY)	1	43.332	3	2429.01	0.00019686	69.016	36.448
sp|Q86YS7|C2CD5_HUMAN	SQSESSDEVTELDLSHGK	2 Phospho (STY)	0	39.033	3	2106.8	0.0042542	46.121	48.111
sp|Q8IVF2|AHNK2_HUMAN	DAHDVSPTSTDTEAQLTVER	Phospho (STY)	0	37.046	3	2250.96	0.0008673	56.424	36.153
sp|Q8IVT2|MISP_HUMAN	SQSSDLLER	Phospho (STY)	0	30.477	2	1113.47	6.6767e-28	122.52	44.976
sp|Q8IVT2|MISP_HUMAN	ALSSDSILSPAPDAR	Phospho (STY)	0	44.972	2	1578.73	3.1044e-29	116.09	37.878
sp|Q8IWA0|WDR75_HUMAN	EIPEDVDMEEEKESEDSDEENDFTEK	2 Phospho (STY)	1	46.006	3	3276.16	0.0062005	46.295	51.55
sp|Q8IWW6|RHG12_HUMAN	ATTPPNQGRPDSPVYANLQELK	2 Phospho (STY)	1	47.975	3	2555.15	1.6297e-11	82.609	46.889
sp|Q8IY81|SPB1_HUMAN	ALDISLSSGEEDEGDEEDSTAGTTK	2 Phospho (STY)	0	47.786	2;3	2715.02	2.3422e-08	74.733	51.082
sp|Q8IYB3|SRRM1_HUMAN	KETESEAEDNLDDLEK	2 Phospho (STY)	1	41.457	2;3	2023.75	2.1432e-117	191.73	21.366
sp|Q8IYB3|SRRM1_HUMAN	KETESEAEDNLDDLEK	Phospho (STY)	1	39.822	2;3	1943.79	8.9664e-52	138	48.538
sp|Q8IYB3|SRRM1_HUMAN	KPPAPPSPVQSQSPSTNWSPAVPVK	2 Phospho (STY)	1	44.852	3;4	2742.28	3.0133e-19	100.76	44.147
sp|Q8IYB3|SRRM1_HUMAN	HRPSPPATPPPK	2 Phospho (STY)	1	19.325	2;3	1440.63	4.8165e-06	80.014	41.479
sp|Q8IYB3|SRRM1_HUMAN	RLSPSASPPR	2 Phospho (STY)	1	24.043	2;3	1226.52	3.2125e-05	78.244	16.682
sp|Q8IYB3|SRRM1_HUMAN	RYSPSPPPK	2 Phospho (STY)	1	21.766	2	1187.48	0.011215	54.199	47.746
sp|Q8IYB3|SRRM1_HUMAN	RYSPPIQR	Phospho (STY)	1	24.593	3	1095.52	0.016896	47.574	50.749
sp|Q8IYB3|SRRM1_HUMAN	RLSPSASPPR	3 Phospho (STY)	1	25.109	2	1306.49	0.0066223	43.37	47.278
sp|Q8IYB3|SRRM1_HUMAN	RQSPSPSTRPIR	2 Phospho (STY)	2	19.449	2;3	1540.69	0.0098326	43.316	45.842
sp|Q8IYB3|SRRM1_HUMAN	RQSPSPSTRPIR	Phospho (STY)	2	19.172	3	1460.72	0.025184	40.941	41.24
sp|Q8IZ21|PHAR4_HUMAN	SSSPVQVEEEPVR	Phospho (STY)	0	30.453	2	1521.67	0.0053158	49.395	30.529
sp|Q8IZP2|ST134_HUMAN;sp|P50502|F10A1_HUMAN	ADEPSSEESDLEIDK	3 Phospho (STY)	0	39.71	2	1902.61	1.0747e-28	148.33	48.94
sp|Q8IZP2|ST134_HUMAN;sp|P50502|F10A1_HUMAN	ADEPSSEESDLEIDK	2 Phospho (STY)	0	37.793	2	1822.64	1.9715e-06	78.552	47.303
sp|Q8N141|ZFP82_HUMAN	MPSEKVSSYQK	4 Phospho (STY)	1	60.832	2	1602.49	0.026603	51.591	48.084
sp|Q8N1G4|LRC47_HUMAN	EEGSLSDTEADAVSGQLPDPTTNPSAGK	Phospho (STY)	0	46.967	3	2852.22	0.0019983	46.065	37.048
sp|Q8N3J6|CADM2_HUMAN	KTFTVSSTLDFRVDR	3 Phospho (STY)	2	61.472	2	2010.83	0.023057	40.384	51.765
sp|Q8N3V7|SYNPO_HUMAN	VASEEEEVPLVVYLK	Phospho (STY)	0	64.291	2	1782.87	1.2223e-29	122.44	45.754
sp|Q8N9M5|TM102_HUMAN	VLEAGTLPHYFLNGR	2 Phospho (STY)	0	36.519	2	1845.82	0.0074438	57.034	38.535
sp|Q8N9T8|KRI1_HUMAN	AFVEDSEDEDGAGEGGSSLLQK	Phospho (STY)	0	46.058	2;3	2318.94	1.6015e-23	106.75	41.572
sp|Q8NC44|F134A_HUMAN	QALDSEEEEEDVAAK	Phospho (STY)	0	31.381	2	1741.69	7.9239e-05	69.581	43.941
sp|Q8NDI1|EHBP1_HUMAN	DLSTSPKPSPIPSPVLGR	2 Phospho (STY)	1	48.686	3	2006.95	6.0927e-07	79.341	39.549
sp|Q8NDI1|EHBP1_HUMAN	DLSTSPKPSPIPSPVLGR	3 Phospho (STY)	1	46.662	3	2086.91	0.0016546	50.202	47.159
sp|Q8NE71|ABCF1_HUMAN	GGNVFAALIQDQSEEEEEEEK	Phospho (STY)	0	59.18	2;3	2430.01	5.3336e-139	196.1	43.352
sp|Q8NE71|ABCF1_HUMAN	KAEQGSEEEGEGEEEEEEGGESK	Phospho (STY)	1	20.816	3	2560.95	1.3363e-67	153.36	33.179
sp|Q8NE71|ABCF1_HUMAN	KLSVPTSDEEDEVPAPKPR	2 Phospho (STY)	2	39.564	3	2253	3.8108e-22	106.63	47.335
sp|Q8NE71|ABCF1_HUMAN	LSVPTSDEEDEVPAPK	Phospho (STY)	0	40.572	2	1791.78	0.00064123	64.5	46.513
sp|Q8NE71|ABCF1_HUMAN	KLSVPTSDEEDEVPAPK	3 Phospho (STY)	1	40.874	2;3	2079.81	0.00025128	57.691	15.289
sp|Q8NE71|ABCF1_HUMAN	LSVPTSDEEDEVPAPKPR	Phospho (STY)	1	40.669	2	2044.94	0.0059921	55.988	38.791
sp|Q8NHQ9|DDX55_HUMAN	TVDLGISDLEDDC	Phospho (STY)	0	62.574	2	1530.58	0.014588	43.594	32.324
sp|Q8NHW5|RLA0L_HUMAN;sp|P05388|RLA0_HUMAN	VEAKEESEESDEDMGFGLFD	Oxidation (M);2 Phospho (STY)	1	61.371	2	2437.84	6.2754e-13	106.99	34.776
sp|Q8NHW5|RLA0L_HUMAN;sp|P05388|RLA0_HUMAN	VEAKEESEESDEDMGFGLFD	Phospho (STY)	1	62.105	2	2341.88	7.4653e-16	100.14	39.448
sp|Q8NHW5|RLA0L_HUMAN;sp|P05388|RLA0_HUMAN	VEAKEESEESDEDMGFGLFD	2 Phospho (STY)	1	69.007	2	2421.85	4.6881e-05	70.699	40.646
sp|Q8NI17|IL31R_HUMAN	TSYIVQVMASTSAGGTNGTSINFK	Oxidation (M);2 Phospho (STY)	0	62.979	3	2609.11	0.020497	41.115	42.401
sp|Q8TAD8|SNIP1_HUMAN	QERLSPEVAPPAHR	Phospho (STY)	1	26.188	3	1665.8	1.4171e-39	127.52	50.986
sp|Q8TAD8|SNIP1_HUMAN	RPDHSGGSPSPPTSEPAR	2 Phospho (STY)	1	19.248	3	1990.79	1.2649e-06	71.434	24.878
sp|Q8TB72|PUM2_HUMAN	QASPTEVVER	Phospho (STY)	0	25.564	2	1194.53	6.0974e-05	71.879	41.812
sp|Q8TBB5|KLDC4_HUMAN	QVLTAPGSAGQPRSEDEDSLEEAGSPAPGPCPR	2 Phospho (STY)	1	40.424	3	3521.48	2.1653e-49	133.46	51.346
sp|Q8TCJ2|STT3B_HUMAN	ENPPVEDSSDEDDKRNQGNLYDK	2 Phospho (STY)	2	30.819	3	2823.09	2.301e-05	63.447	42.928
sp|Q8TDD1|DDX54_HUMAN	LGPGRPLPTFPTSECTSDVEPDTR	Phospho (STY)	1	50.321	3	2708.22	0.00016568	61.963	31.082
sp|Q8TEA8|DTD1_HUMAN	SASSGAEGDVSSEREP	Phospho (STY)	1	25.489	2	1643.63	0.0016091	61.139	54.302
sp|Q8WUI4|HDAC7_HUMAN	AQSSPAAPASLSAPEPASQAR	Phospho (STY)	0	35.749	2	2072.95	2.4438e-16	94.802	37.637
sp|Q8WVB6|CTF18_HUMAN	VENSPQVDGSPPGLEGLLGGIGEK	Phospho (STY)	0	66.252	3	2428.15	1.463e-12	82.635	48.664
sp|Q8WVC0|LEO1_HUMAN	SESARGSDSEDEVLR	2 Phospho (STY)	1	27.147	2	1795.67	0.0090455	54.626	42.423
sp|Q8WVC0|LEO1_HUMAN	NAIASDSEADSDTEVPK	3 Phospho (STY)	0	33.298	2	1987.67	0.00077207	53.998	40.558
sp|Q8WVC0|LEO1_HUMAN	NAIASDSEADSDTEVPK	2 Phospho (STY)	0	31.987	2	1907.71	0.010023	45.618	50.22
sp|Q8WWA1|TMM40_HUMAN	RRGSDPASGEVEASQLR	Phospho (STY)	2	26.886	3	1893.87	0.0067812	45.618	47.933
sp|Q8WWA1|TMM40_HUMAN	RGSDPASGEVEASQLR	Phospho (STY)	1	28.581	3	1737.77	0.021759	45.084	46.715
sp|Q8WWI1|LMO7_HUMAN	SRSTTELDDYSTNK	Phospho (STY)	1	27.386	3	1695.7	7.4664e-11	79.886	32.818
sp|Q8WWI1|LMO7_HUMAN	VTTEIQLPSQSPVEEQSPASLSSLR	Phospho (STY)	0	52.769	3	2762.34	0.0074289	41.16	35.777
sp|Q8WX93|PALLD_HUMAN	SRDSGDENEPIQER	Phospho (STY)	1	20.565	2;3	1710.68	1.7618e-09	89.507	43.28
sp|Q8WX93|PALLD_HUMAN	IASDEEIQGTK	Phospho (STY)	0	25.609	2	1269.55	1.4465e-08	85.973	28.282
sp|Q8WX93|PALLD_HUMAN	IASDEEIQGTKDAVIQDLER	Phospho (STY)	1	57.626	3	2309.08	6.5652e-08	77.137	38.255
sp|Q8WX93|PALLD_HUMAN	SRSRDSGDENEPIQER	2 Phospho (STY)	2	20.177	3	2033.78	0.0012537	51.466	47.843
sp|Q8WX93|PALLD_HUMAN	SRSRDSGDENEPIQER	Phospho (STY)	2	19.439	3	1953.82	0.0081891	45.083	41.981
sp|Q8WXI9|P66B_HUMAN	GRLTPSPDIIVLSDNEASSPR	3 Phospho (STY)	1	52.867	3	2463.05	1.5108e-23	111.82	62.658
sp|Q8WXI9|P66B_HUMAN	LTPSPDIIVLSDNEASSPR	Phospho (STY)	0	54.925	3	2089.99	0.00036279	56.817	40.063
sp|Q8WXI9|P66B_HUMAN	GRLTPSPDIIVLSDNEASSPR	2 Phospho (STY)	1	50.155	3	2383.08	0.0004598	56.081	45.967
sp|Q92466|DDB2_HUMAN	SRSPLELEPEAK	Phospho (STY)	1	31.099	2;3	1434.68	2.4852e-20	107.97	34.601
sp|Q92466|DDB2_HUMAN	RSRSPLELEPEAK	Phospho (STY)	2	29.183	3	1590.78	9.1152e-06	77.644	45.6
sp|Q92466|DDB2_HUMAN	RSRSPLELEPEAK	2 Phospho (STY)	2	29.679	3	1670.74	0.0085609	43.798	43.098
sp|Q92538|GBF1_HUMAN	ADAPDAGAQSDSELPSYHQNDVSLDR	Phospho (STY)	0	40.944	3	2837.18	5.2757e-70	151.01	38.366
sp|Q92597|NDRG1_HUMAN	TASGSSVTSLDGTR	Phospho (STY)	0	29.078	2	1417.61	0.00025799	64.244	38.524
sp|Q92598|HS105_HUMAN	NVQQDNSEAGTQPQVQTDAQQTSQSPPSPELTSEENK	Phospho (STY)	0	34.215	3	4076.77	6.3214e-13	79.877	30.994
sp|Q92733|PRCC_HUMAN	IAAPELHKGDSDSEEDEPTK	2 Phospho (STY)	1	32.105	3	2326.92	4.3939e-08	78.95	46.665
sp|Q92733|PRCC_HUMAN	QITQEEDDSDEEVAPENFFSLPEK	Phospho (STY)	0	63.934	3	2875.2	0.00020917	59.163	42.564
sp|Q92769|HDAC2_HUMAN	RIACDEEFSDSEDEGEGGRR	2 Phospho (STY)	2	29.301	2;3	2472.89	2.1404e-13	114.57	39.975
sp|Q92878|RAD50_HUMAN	VFQTEAELQEVISDLQSK	Phospho (STY)	0	74.366	3	2143.01	1.1417e-06	79.347	47.657
sp|Q92882|OSTF1_HUMAN	TLSNAEDYLDDEDSD	Phospho (STY)	0	46.492	2	1780.62	1.4231e-39	127.57	19.36
sp|Q92922|SMRC1_HUMAN	KHSPSPPPPTPTESR	2 Phospho (STY)	1	19.444	3	1773.75	1.7307e-09	84.753	38.041
sp|Q92922|SMRC1_HUMAN	RKHSPSPPPPTPTESR	2 Phospho (STY)	2	17.431	3	1929.85	0.00074054	55.66	44.104
sp|Q969E4|TCAL3_HUMAN	REDEGEPGDEGQLEDEGSQEK	Phospho (STY)	1	25.464	3	2411.92	3.7624e-17	103.2	15.263
sp|Q969T4|UB2E3_HUMAN	QRSDDESPSTSSGSSDADQRDPAAPEPEEQEER	Phospho (STY)	2	25.827	4	3668.46	0.002023	42.057	32.957
sp|Q96AT1|K1143_HUMAN	NSSLLSFDNEDENE	Phospho (STY)	0	54.489	2	1691.62	6.155e-10	92.265	44.517
sp|Q96AT1|K1143_HUMAN	RIQPQPPDEDGDHSDKEDEQPQVVVLK	Phospho (STY)	2	38.999	4	3177.46	4.7513e-06	69.876	38.313
sp|Q96AX9|MIB2_HUMAN	LQAGHGEWTDDMAPALGR	Phospho (STY)	0	64.421	2	2003.86	0.029086	44.045	47.916
sp|Q96B36|AKTS1_HUMAN	RTEARSSDEENGPPSSPDLDR	2 Phospho (STY)	2	25.455	3	2473.97	1.847e-54	147.06	37.009
sp|Q96B36|AKTS1_HUMAN	RTEARSSDEENGPPSSPDLDR	3 Phospho (STY)	2	26.114	3	2553.94	3.6666e-31	117.84	39.108
sp|Q96B36|AKTS1_HUMAN	SSDEENGPPSSPDLDR	2 Phospho (STY)	0	28.986	2	1860.65	2.2175e-06	75.773	39.897
sp|Q96B36|AKTS1_HUMAN	AATAARPPAPPPAPQPPSPTPSPPRPTLAR	2 Phospho (STY)	2	39.275	4	3123.54	1.9598e-06	61.976	38.713
sp|Q96BU1|S1PBP_HUMAN	HLQRYSLTQWVDRNMR	Oxidation (M);2 Phospho (STY)	2	57.442	3	2277.99	0.012598	50.117	34.072
sp|Q96CC6|RHDF1_HUMAN	QTSITQTIR	Phospho (STY)	0	30.609	2	1126.54	0.023543	43.03	30.056
sp|Q96CV9|OPTN_HUMAN	TSDSDQQAYLVQR	Phospho (STY)	0	31.873	2	1589.67	0.0095245	81.904	32.626
sp|Q96E09|F122A_HUMAN	RIDFIPVSPAPSPTR	2 Phospho (STY)	1	53.266	2	1811.84	5.431e-14	94.564	60.196
sp|Q96E09|F122A_HUMAN	SNSAPLIHGLSDTSPVFQAEAPSAR	Phospho (STY)	0	52.87	3	2631.23	0.007768	41.16	50.301
sp|Q96E39|RMXL1_HUMAN;sp|P38159|RBMX_HUMAN	DVYLSPR	Phospho (STY)	0	32.128	2	928.406	0.0076602	58.699	43.519
sp|Q96EZ8|MCRS1_HUMAN	CSGSEPSSSEK	Phospho (STY)	0	34.982	2	1233.42	0.016722	43.958	38.081
sp|Q96G46|DUS3L_HUMAN	QENCGAQQVPAGPGTSTPPSSPVR	2 Phospho (STY)	0	31.482	3	2581.07	0.00081205	51.876	41.124
sp|Q96G74|OTUD5_HUMAN	SSASSPEHPELHAELGMK	3 Phospho (STY)	0	21.696	3	2145.79	0.015594	44.252	35.078
sp|Q96GM8|TOE1_HUMAN	AADSDDGAVSAPAASDGGVSK	Phospho (STY)	0	27.648	2	1926.78	1.784e-08	80.944	36.396
sp|Q96I25|SPF45_HUMAN	RPDPDSDEDEDYER	Phospho (STY)	1	21.239	2	1816.64	0.0002616	62.648	9.0339
sp|Q96I25|SPF45_HUMAN	RPDPDSDEDEDYERER	Phospho (STY)	2	22.254	3	2101.79	0.00088549	58.116	45.796
sp|Q96JM3|CHAP1_HUMAN	GQESSSDQEQVDVESIDFSK	2 Phospho (STY)	0	50.581	2;3	2372.89	2.9453e-23	110.44	31.811
sp|Q96JM3|CHAP1_HUMAN	LAPVPSPEPQKPAPVSPESVK	2 Phospho (STY)	1	40.227	3	2313.11	0.00085392	51.966	36.603
sp|Q96JP5|ZFP91_HUMAN	RSSPSARPPDVPGQQPQAAK	Phospho (STY)	2	22.429	3	2153.04	0.0027026	48.077	41.969
sp|Q96K21|ANCHR_HUMAN	VTLQDYRLPDSDDDEDEETAIQR	Phospho (STY)	1	50.438	3	2802.19	7.2637e-24	109.12	33.161
sp|Q96KC8|DNJC1_HUMAN	DFDIAEQNESSDEESLRK	2 Phospho (STY)	1	44.529	3	2270.86	9.8563e-07	73.834	40.393
sp|Q96KR1|ZFR_HUMAN	RDSDGVDGFEAEGK	Phospho (STY)	1	29.516	2	1560.61	0.00016962	66.308	25.265
sp|Q96MF2|STAC3_HUMAN	AYSSPLYSNQQYACVK	3 Phospho (STY)	0	35.949	2	2117.76	0.017727	41.41	40.451
sp|Q96N67|DOCK7_HUMAN	SLSNSNPDISGTPTSPDDEVR	2 Phospho (STY)	0	38.84	2	2346.93	7.0334e-68	157.66	43.29
sp|Q96N67|DOCK7_HUMAN	TTSGDDACNLTSFR	Phospho (STY)	0	39.023	2	1623.62	0.00017331	67.136	19.427
sp|Q96QU8|XPO6_HUMAN	HSVTAATPPPSPTSGESGDLLSNLLQSPSSAK	2 Phospho (STY)	0	61.222	3	3292.49	7.4996e-10	75.868	41.083
sp|Q96RK0|CIC_HUMAN	FAELPEFRPEEVLPSPTLQSLATSPR	2 Phospho (STY)	1	69.882	3;4	3070.45	0.0010835	43.956	34.73
sp|Q96SB4|SRPK1_HUMAN	GSAPHSESDLPEQEEEILGSDDDEQEDPNDYCK	Phospho (STY)	0	44.479	3	3813.46	6.1875e-14	98.632	31.629
sp|Q96ST2|IWS1_HUMAN	AAVLSDSEDEEK	2 Phospho (STY)	0	28.298	2	1451.51	0.029944	63.46	41.291
sp|Q96T23|RSF1_HUMAN	IESDEEEDFENVGK	Phospho (STY)	0	40.288	2	1718.66	6.5262e-21	108.96	31.99
sp|Q96T37|RBM15_HUMAN	HCAPSPDRSPELSSSR	2 Phospho (STY)	1	21.418	3	1941.74	1.1607e-09	88.706	36.272
sp|Q96T37|RBM15_HUMAN	SLSPGGAALGYR	Phospho (STY)	0	39.967	2	1227.56	2.3172e-05	72.898	38.394
sp|Q96T37|RBM15_HUMAN	RHCAPSPDRSPELSSSR	2 Phospho (STY)	2	20.108	3;4	2097.85	4.0111e-05	68.329	16.152
sp|Q96TA1|NIBL1_HUMAN	AAPEASSPPASPLQHLLPGK	2 Phospho (STY)	0	53.53	2;3	2126.98	3.521e-12	92.289	47.24
sp|Q96TA1|NIBL1_HUMAN	AAPEASSPPASPLQHLLPGK	Phospho (STY)	0	50.784	3	2047.01	0.0011362	48.623	39.566
sp|Q96TC7|RMD3_HUMAN	SQSLPNSLDYTQTSDPGR	Phospho (STY)	0	40.88	2	2044.87	7.2466e-117	184.14	37.358
sp|Q99459|CDC5L_HUMAN	PARPDPIDMDEDELEMLSEAR	Phospho (STY)	1	61.874	3	2508.05	0.0012109	66.606	46.219
sp|Q99460|PSMD1_HUMAN	TSSAFVGKTPEASPEPK	2 Phospho (STY)	1	31.034	3	1891.8	0.0017153	50.305	36.38
sp|Q99543|DNJC2_HUMAN	NASASFQELEDK	2 Phospho (STY)	0	39.91	2	1497.54	2.3819e-20	105.5	31.583
sp|Q99543|DNJC2_HUMAN	NASASFQELEDKK	2 Phospho (STY)	1	35.323	2	1625.64	1.8789e-05	73.722	22.274
sp|Q99543|DNJC2_HUMAN	ELSEESEDEELQLEEFPMLK	2 Phospho (STY)	0	70.616	3	2583.03	0.00058606	72.583	21.178
sp|Q99543|DNJC2_HUMAN	NASASFQELEDK	Phospho (STY)	0	40.119	2	1417.58	0.014745	44.299	33.391
sp|Q99570|PI3R4_HUMAN	ITPYLLHFSNDSVPR	4 Phospho (STY)	0	41.022	2	2077.78	0.014449	48.872	44.37
sp|Q99570|PI3R4_HUMAN	ITPYLLHFSNDSVPR	3 Phospho (STY)	0	36.726	2	1997.81	0.023011	47.088	26.883
sp|Q99613|EIF3C_HUMAN;sp|B5ME19|EIFCL_HUMAN	QPLLLSEDEEDTK	Phospho (STY)	0	41.699	2	1595.7	2.5306e-40	136.39	17.582
sp|Q99613|EIF3C_HUMAN;sp|B5ME19|EIFCL_HUMAN	QPLLLSEDEEDTKR	Phospho (STY)	1	39.09	2	1751.8	4.1527e-07	80.387	43.41
sp|Q99618|CDCA3_HUMAN	QLSEVFETEDSK	Phospho (STY)	0	44.478	2	1490.62	4.4251e-06	80.508	37.642
sp|Q99719|SEPT5_HUMAN	FGIHVYQFPECDSDEDEDFK	Phospho (STY)	0	55.681	3	2555.98	0.00044819	73.498	41.889
sp|Q99959|PKP2_HUMAN	RLEISPDSSPER	2 Phospho (STY)	1	31.716	2	1544.63	0.01167	65.022	41.787
sp|Q9BPX3|CND3_HUMAN	TLHCEGTEINSDDEQESK	Phospho (STY)	0	24.193	2;3	2170.84	1.0718e-40	133.96	11.991
sp|Q9BPX3|CND3_HUMAN	TLHCEGTEINSDDEQESKEVEETATAK	Phospho (STY)	1	39.552	3;4	3129.3	1.3554e-26	108.37	24.943
sp|Q9BQE3|TBA1C_HUMAN;sp|Q71U36|TBA1A_HUMAN;sp|P68363|TBA1B_HUMAN;sp|Q13748|TBA3C_HUMAN;sp|Q6PEY2|TBA3E_HUMAN	TIGGGDDSFNTFFSETGAGK	Phospho (STY)	0	58.945	2;3	2086.85	1.044e-30	115.58	11.494
sp|Q9BQG0|MBB1A_HUMAN	EIPSATQSPISK	Phospho (STY)	0	32.322	2	1336.63	0.00052846	63.682	38.737
sp|Q9BQG0|MBB1A_HUMAN	NQKPSQVNGAPGSPTEPAGQK	Phospho (STY)	1	21.914	3	2171	0.028134	49.188	27.237
sp|Q9BRR9|RHG09_HUMAN	SETNPGSMEGTQTLKRNNDVLQPQAK	2 Phospho (STY)	2	69.888	3	3002.32	0.0011825	44.541	56.688
sp|Q9BSJ6|FA64A_HUMAN	RRSLQHQEQLEDSK	Phospho (STY)	2	19.681	4	1832.85	0.0067356	58.32	33.079
sp|Q9BTC0|DIDO1_HUMAN	RNSVERPAEPVAGAATPSLVEQQK	Phospho (STY)	2	37.115	3	2613.29	0.017156	41.89	30.97
sp|Q9BTU6|P4K2A_HUMAN	VAAAAGSGPSPPGSPGHDR	2 Phospho (STY)	0	22.424	2	1846.74	0.00016442	58.964	34.412
sp|Q9BTU6|P4K2A_HUMAN	VAAAAGSGPSPPGSPGHDRER	2 Phospho (STY)	1	21.772	3	2131.88	0.00063048	54.261	42.035
sp|Q9BU76|MMTA2_HUMAN	RPAEATSSPTSPERPR	Phospho (STY)	2	18.357	3	1817.84	0.00036422	60.657	41.559
sp|Q9BU76|MMTA2_HUMAN	RPAEATSSPTSPERPR	2 Phospho (STY)	2	18.953	2	1897.81	0.0013473	51.688	7.1058
sp|Q9BUA3|CK084_HUMAN	AESPSPAPPPGLR	Phospho (STY)	0	32.139	2	1354.63	0.01977	40.475	41.413
sp|Q9BUH6|CI142_HUMAN	LAAAEETAVSPR	Phospho (STY)	0	27.035	2	1293.6	0.0050876	52.527	37.847
sp|Q9BUR4|WAP53_HUMAN	VFPEPTESGDEGEELGLPLLSTR	Phospho (STY)	0	70.38	3	2551.17	5.894e-12	83.393	24.921
sp|Q9BVJ6|UT14A_HUMAN	RSELSQDAEPAGSQETK	Phospho (STY)	1	21.323	3	1911.82	0.0022483	51.235	55.988
sp|Q9BW71|HIRP3_HUMAN	RLLGDSDSEEEQK	2 Phospho (STY)	1	28.438	2	1664.63	7.8695e-22	115.02	25.957
sp|Q9BW85|CCD94_HUMAN	LLEDSDSEDEAAPSPLQPALRPNPTAILDEAPK	2 Phospho (STY)	1	62.629	3	3658.67	6.9601e-07	60.172	55.66
sp|Q9BW85|CCD94_HUMAN	LLEDSDSEDEAAPSPLQPALRPNPTAILDEAPKPK	2 Phospho (STY)	2	62.13	4	3883.82	2.55e-05	52.812	32.328
sp|Q9BX95|SGPP1_HUMAN	RNSLTGEEGQLAR	Phospho (STY)	1	27.928	2;3	1509.69	3.3378e-14	100.02	40.721
sp|Q9BY15|EMR3_HUMAN	KTFNLNVQMNSMDIR	2 Oxidation (M);Phospho (STY)	1	59.845	2	1921.84	0.020952	57.034	33.504
sp|Q9BY44|EIF2A_HUMAN	SDKSPDLAPTPAPQSTPR	Phospho (STY)	1	28.79	3	1943.9	8.0937e-07	78.244	27.423
sp|Q9BZL6|KPCD2_HUMAN	SVVGTPAYLAPEVLLNQGYNR	Phospho (STY)	0	67.339	3	2340.15	1.0466e-16	97.776	39.253
sp|Q9BZL6|KPCD2_HUMAN	RLSSTSLASGHSVR	2 Phospho (STY)	1	26.829	3	1616.71	0.0002164	63.614	25.996
sp|Q9C0C2|TB182_HUMAN	VPSSDEEVVEEPQSR	2 Phospho (STY)	0	34.001	2;3	1845.71	2.9696e-116	183.22	43.307
sp|Q9C0C2|TB182_HUMAN	ASRVPSSDEEVVEEPQSR	2 Phospho (STY)	1	33.429	2;3	2159.88	1.1913e-80	165.39	27.761
sp|Q9C0C2|TB182_HUMAN	TEAQDLCRASPEPPGPESSSR	Phospho (STY)	1	29.832	3	2349.99	1.0686e-31	120.32	17.682
sp|Q9C0C2|TB182_HUMAN	NRSAEEGELAESK	Phospho (STY)	1	22.183	3	1498.63	0.013531	64.313	35.398
sp|Q9C0C9|UBE2O_HUMAN	LIHGEDSDSEGEEEGR	2 Phospho (STY)	0	22.012	2	1917.67	0.00012909	63.606	32.106
sp|Q9C0D5|TANC1_HUMAN	VQISSQNPPPSPMPGRIAATPAGSR	2 Phospho (STY)	1	34.092	3	2675.23	0.0028094	43.349	54.343
sp|Q9H0B6|KLC2_HUMAN	ASSLNFLNK	Phospho (STY)	0	44.047	2	1072.5	0.0018188	63.966	38.97
sp|Q9H0B6|KLC2_HUMAN	RASSLNFLNK	Phospho (STY)	1	40.087	2;3	1228.6	0.0075305	54.65	39.901
sp|Q9H0B6|KLC2_HUMAN	TLSSSSMDLSR	Phospho (STY)	0	35.823	2	1262.52	0.012246	46.704	17.521
sp|Q9H0D6|XRN2_HUMAN	RKAEDSDSEPEPEDNVR	2 Phospho (STY)	2	21.086	2;3	2131.81	3.2637e-98	176.77	24.543
sp|Q9H0D6|XRN2_HUMAN	AEDSDSEPEPEDNVR	2 Phospho (STY)	0	25.867	2	1847.61	1.0143e-51	139.7	26.142
sp|Q9H0D6|XRN2_HUMAN	KAEDSDSEPEPEDNVR	2 Phospho (STY)	1	23.6	2	1975.71	6.3113e-40	133.48	33.276
sp|Q9H1B7|I2BPL_HUMAN	RNSSSPVSPASVPGQR	2 Phospho (STY)	1	26.709	2;3	1784.76	1.7338e-29	121.25	29.969
sp|Q9H1B7|I2BPL_HUMAN	RNSSSPVSPASVPGQR	3 Phospho (STY)	1	27.378	2	1864.73	9.0478e-10	84.166	35.159
sp|Q9H1E3|NUCKS_HUMAN	EKTPSPKEEDEEPESPPEK	3 Phospho (STY)	2	24.459	2;3	2420.9	8.8155e-82	168.42	38.501
sp|Q9H1E3|NUCKS_HUMAN	VVDYSQFQESDDADEDYGR	Phospho (STY)	0	41.565	2;3	2316.87	9.6518e-31	122.14	33.862
sp|Q9H1E3|NUCKS_HUMAN	EKTPSPKEEDEEPESPPEK	2 Phospho (STY)	2	23.381	3	2340.93	1.1381e-22	112.85	33.797
sp|Q9H1E3|NUCKS_HUMAN	TPSPKEEDEEPESPPEK	Phospho (STY)	1	22.862	2;3	2003.82	4.7592e-16	104.16	27.162
sp|Q9H1E3|NUCKS_HUMAN	KTSTSPPPEKSGDEGSEDEAPSGED	Phospho (STY)	2	21.279	3	2612.03	2.1762e-12	83.167	30.955
sp|Q9H1E3|NUCKS_HUMAN	TPSPKEEDEEPESPPEKK	Phospho (STY)	2	21.605	3	2131.92	9.6702e-07	79.029	28.848
sp|Q9H1E3|NUCKS_HUMAN	EKTPSPKEEDEEPESPPEK	Phospho (STY)	2	23.282	3	2260.96	3.4055e-05	68.41	53.168
sp|Q9H1E3|NUCKS_HUMAN	ATVTPSPVK	Phospho (STY)	0	23.07	2	978.479	0.0013342	66.023	38.427
sp|Q9H1E3|NUCKS_HUMAN	VVDYSQFQESDDADEDYGRDSGPPTK	Phospho (STY)	1	41.971	3	2999.2	1.2032e-05	65.811	26.736
sp|Q9H1E3|NUCKS_HUMAN	EEDEEPESPPEK	Phospho (STY)	0	21.497	2	1493.54	0.0082837	48.216	30.206
sp|Q9H1E3|NUCKS_HUMAN	TPSPKEEDEEPESPPEK	2 Phospho (STY)	1	23.821	3	2083.79	0.0036667	46.92	12.087
sp|Q9H1E3|NUCKS_HUMAN	KTSTSPPPEKSGDEGSEDEAPSGED	3 Phospho (STY)	2	23.165	3	2771.96	0.0037926	46.872	29.382
sp|Q9H211|CDT1_HUMAN	SAAPSSPGSPRPALPATPPATPPAASPSALK	2 Phospho (STY)	1	44.877	3	3008.44	4.1033e-10	91.655	9.9479
sp|Q9H211|CDT1_HUMAN	AFLASLSPAMVVPEDQLTR	Phospho (STY)	0	64.83	2;3	2124.03	3.3132e-05	86.987	25.107
sp|Q9H211|CDT1_HUMAN	AFLASLSPAMVVPEDQLTR	Oxidation (M);Phospho (STY)	0	58.917	2	2140.03	1.2944e-05	85.51	24.742
sp|Q9H211|CDT1_HUMAN	SAAPSSPGSPRPALPATPPATPPAASPSALK	3 Phospho (STY)	1	44.825	3	3088.41	1.7084e-07	76.899	39.076
sp|Q9H211|CDT1_HUMAN	LACRTPSPARPALR	2 Phospho (STY)	2	27.5	3	1724.79	0.0061312	43.37	28.262
sp|Q9H211|CDT1_HUMAN	LRLSVDEVSSPSTPEAPDIPACPSPGQK	2 Phospho (STY)	1	50.15	3	3093.38	0.007206	42.385	35.261
sp|Q9H2G4|TSYL2_HUMAN	RLSSSESPQRDPPPPPPPPPLLR	2 Phospho (STY)	2	40.513	3	2676.28	6.5467e-05	59.585	30.1
sp|Q9H2U2|IPYR2_HUMAN	SLVESVSSSPNK	Phospho (STY)	0	28.796	2	1312.59	5.9268e-29	123.68	16.101
sp|Q9H307|PININ_HUMAN	EIAIVHSDAEK	Phospho (STY)	0	27.496	2;3	1290.59	1.9262e-63	153.2	21.554
sp|Q9H3N1|TMX1_HUMAN	KVEEEQEADEEDVSEEEAESK	Phospho (STY)	1	27.64	2;3	2516.98	3.9301e-83	169.6	41.19
sp|Q9H3N1|TMX1_HUMAN	KVEEEQEADEEDVSEEEAESKEGTNK	Phospho (STY)	2	29.345	3;4	3046.23	4.9796e-26	107.17	19.337
sp|Q9H3Z4|DNJC5_HUMAN	SLSTSGESLYHVLGLDK	Phospho (STY)	0	62.952	3	1884.89	2.1278e-06	73.833	31.798
sp|Q9H4A3|WNK1_HUMAN	DVDDGSGSPHSPHQLSSK	2 Phospho (STY)	0	23.071	3	2008.76	2.4332e-06	71.545	39.793
sp|Q9H4L7|SMRCD_HUMAN	DTVIIVSEPSEDEESQGLPTMAR	2 Phospho (STY)	0	54.745	3	2662.11	0.0055479	40.137	17.318
sp|Q9H6F5|CCD86_HUMAN	LQQGAGLESPQGQPEPGAASPQR	Phospho (STY)	0	32.063	3	2382.1	5.2927e-08	72.383	27.301
sp|Q9H6F5|CCD86_HUMAN	ALVEFESNPEETREPGSPPSVQR	Phospho (STY)	1	43.743	3	2634.2	0.0016382	55.575	34.342
sp|Q9H7L9|SDS3_HUMAN	RPASPSSPEHLPATPAESPAQR	2 Phospho (STY)	1	30.583	3	2442.07	1.8169e-10	82.265	32.994
sp|Q9H7L9|SDS3_HUMAN	GRESDEDTEDASETDLAK	2 Phospho (STY)	1	25.821	3	2126.76	0.0020458	45.618	27.35
sp|Q9H7N4|SFR19_HUMAN	QRSPSPAPAPAPAAAAGPPTR	2 Phospho (STY)	1	26.857	2;3	2126.97	1.7509e-16	96.234	28.786
sp|Q9H819|DJC18_HUMAN	WTEAYIDAVRR	2 Phospho (STY)	1	26.133	2	1538.63	0.025465	52.071	29.221
sp|Q9HB14|KCNKD_HUMAN	QSLNWILR	Phospho (STY)	0	22.28	2	1108.54	0.0084759	57.149	38.619
sp|Q9HCF6|TRPM3_HUMAN	EEEDMELTAMLGRNNGESSRK	2 Oxidation (M);Phospho (STY)	2	34.052	3	2507.03	0.023693	46.543	32.961
sp|Q9HCK4|ROBO2_HUMAN	PYFNEFQGMDSESKTVR	3 Phospho (STY)	1	23.442	3	2273.81	0.012653	45.083	6.4589
sp|Q9HCN4|GPN1_HUMAN	GTLDEEDEEADSDTDDIDHR	Phospho (STY)	0	32.704	3	2355.85	1.0107e-23	112.91	38.858
sp|Q9NQ55|SSF1_HUMAN	VGGSDEEASGIPSR	Phospho (STY)	0	27.149	2	1439.59	2.3551e-21	113.14	20.768
sp|Q9NQC3|RTN4_HUMAN	RRGSSGSVDETLFALPAASEPVIR	2 Phospho (STY)	2	58.235	3	2674.25	1.2446e-44	129.02	18.37
sp|Q9NQC3|RTN4_HUMAN	RGSSGSVDETLFALPAASEPVIR	2 Phospho (STY)	1	61.878	3	2518.15	2.0267e-05	62.582	30.711
sp|Q9NQG5|RPR1B_HUMAN	RTFQQIQEEEDDDYPGSYSPQDPSAGPLLTEELIK	Phospho (STY)	1	63.972	4	4074.83	0.002091	46.968	23.512
sp|Q9NQQ7|S35C2_HUMAN	GLGSSPDLELLLR	Phospho (STY)	0	68.925	2	1448.73	0.013522	60.307	7.839
sp|Q9NQS7|INCE_HUMAN	TLSPTPASATAPTSQGIPTSDEESTPKK	3 Phospho (STY)	1	38.557	3	3038.28	3.2893e-05	72.317	13.102
sp|Q9NQW6|ANLN_HUMAN	QPLSEASNQQPLSGGEEK	Phospho (STY)	0	30.537	2	1977.87	8.9916e-10	86.039	31.468
sp|Q9NQW6|ANLN_HUMAN	TQSLPVTEK	Phospho (STY)	0	27.621	2	1081.51	2.3339e-05	79.886	19.643
sp|Q9NQW6|ANLN_HUMAN	AASPPRPLLSNASATPVGR	Phospho (STY)	1	36.692	3	1940.98	6.2547e-05	63.374	36.764
sp|Q9NQX3|GEPH_HUMAN	EVHDELEDLPSPPPPLSPPPTTSPHK	3 Phospho (STY)	0	48.981	3	3052.29	1.1575e-08	80.412	28.937
sp|Q9NQZ2|SAS10_HUMAN	TSAAACAVTDLSDDSDFDEK	2 Phospho (STY)	0	45.574	2	2276.81	1.5013e-99	173.24	22.118
sp|Q9NQZ2|SAS10_HUMAN	TSAAACAVTDLSDDSDFDEKAK	2 Phospho (STY)	1	43.61	3	2475.94	6.8139e-42	129.37	22.476
sp|Q9NR30|DDX21_HUMAN	NGFPHPEPDCNPSEAASEESNSEIEQEIPVEQK	2 Phospho (STY)	0	49.076	3	3853.53	1.7469e-28	109.69	33.368
sp|Q9NR30|DDX21_HUMAN	NEEPSEEEIDAPKPK	Phospho (STY)	1	28.064	3	1790.76	0.00016797	66.568	28.8
sp|Q9NRG9|AAAS_HUMAN	FSPVLGR	Phospho (STY)	0	38.592	2	854.405	2.3685e-05	73.233	33.633
sp|Q9NTI5|PDS5B_HUMAN	AESPESSAIESTQSTPQK	Phospho (STY)	0	30.656	2	1955.84	3.2979e-07	104.45	33.431
sp|Q9NTI5|PDS5B_HUMAN	RGHTASESDEQQWPEEK	Phospho (STY)	1	26.115	3	2092.85	0.0029729	58.814	18.032
sp|Q9NTJ3|SMC4_HUMAN	TESPATAAETASEELDNR	Phospho (STY)	0	47.443	2;3	1970.81	7.4536e-66	156.17	12.36
sp|Q9NTJ3|SMC4_HUMAN	RREEGPPPPSPDGASSDAEPEPPSGR	Phospho (STY)	2	26.273	3	2750.19	2.9677e-05	62.193	31.382
sp|Q9NTJ3|SMC4_HUMAN	RREEGPPPPSPDGASSDAEPEPPSGR	2 Phospho (STY)	2	25.581	3	2830.16	0.0016653	43.696	48.616
sp|Q9NTZ6|RBM12_HUMAN	FIQVHPITKKGMLEK	Oxidation (M);Phospho (STY)	2	41.092	2	1863.97	0.020693	47.223	20.771
sp|Q9NVD7|PARVA_HUMAN	SPSVPKSPTPKSPPSR	2 Phospho (STY)	2	23.993	3	1807.83	0.00022619	59.864	32.376
sp|Q9NX40|OCAD1_HUMAN	RSSPPGHYYQK	Phospho (STY)	1	18.442	3	1398.61	0.0097569	49.483	11.084
sp|Q9NXG2|THUM1_HUMAN	DQQPSGSEGEDDDAEAALK	2 Phospho (STY)	0	34.595	2;3	2120.75	1.036e-15	101.92	14.5
sp|Q9NXG2|THUM1_HUMAN	FTDKDQQPSGSEGEDDDAEAALKK	2 Phospho (STY)	2	34.882	3	2740.08	9.7319e-06	67.56	36.627
sp|Q9NY27|PP4R2_HUMAN	NHSDSSTSESEVSSVSPLK	Phospho (STY)	0	29.351	3	2055.86	5.98e-06	70.335	28.575
sp|Q9NY61|AATF_HUMAN	YLVDGTKPNAGSEEISSEDDELVEEK	3 Phospho (STY)	1	49.066	3	3092.21	3.7604e-06	83.826	13.133
sp|Q9NYB0|TE2IP_HUMAN	YLLGDAPVSPSSQK	Phospho (STY)	0	42.074	2	1540.72	0.0021659	59.182	29.4
sp|Q9NYF8|BCLF1_HUMAN	FNDSEGDDTEETEDYR	Phospho (STY)	0	31.441	2	2000.68	7.8445e-61	150.91	23.214
sp|Q9NYF8|BCLF1_HUMAN	STFREESPLR	Phospho (STY)	1	27.562	3	1300.58	4.802e-05	72.243	25.493
sp|Q9NYF8|BCLF1_HUMAN	YSPSQNSPIHHIPSR	2 Phospho (STY)	0	30.292	2;3	1878.78	8.6111e-06	71.872	24.457
sp|Q9NYF8|BCLF1_HUMAN	KAEGEPQEESPLK	Phospho (STY)	1	21.114	2	1520.68	0.0046178	47.732	30.887
sp|Q9NYF8|BCLF1_HUMAN	IDISPSTLR	Phospho (STY)	0	43.221	2	1080.52	0.024236	42.629	26.893
sp|Q9NYV4|CDK12_HUMAN	HLLTDLPLPPELPGGDLSPPDSPEPK	2 Phospho (STY)	0	68.81	3	2890.34	1.1843e-12	83.871	20.191
sp|Q9NYV4|CDK12_HUMAN	HSSISPVRLPLNSSLGAELSR	2 Phospho (STY)	1	55.768	3	2379.13	2.3719e-05	66.52	32.249
sp|Q9NYV4|CDK12_HUMAN	EPSAYQSSTRSPSPYSR	2 Phospho (STY)	1	23.886	3	2058.81	0.020254	45.916	20.369
sp|Q9NZ43|USE1_HUMAN	YTSEMRSELLGTDSAEPEMDVR	Oxidation (M);2 Phospho (STY)	1	51.322	3	2691.05	0.008354	45.489	21.019
sp|Q9NZ63|CI078_HUMAN	RRGDSESEEDEQDSEEVR	2 Phospho (STY)	2	19.61	3	2310.83	0.00080595	74.726	12.813
sp|Q9NZ63|CI078_HUMAN	VGDTEKPEPERSPPNR	Phospho (STY)	2	20.538	3	1886.85	0.0078541	45.347	19.433
sp|Q9NZH5|PTTG2_HUMAN;sp|O95997|PTTG1_HUMAN	LFQLGPPSPVK	Phospho (STY)	0	48.115	2	1261.65	0.0015484	60.631	17.821
sp|Q9NZI8|IF2B1_HUMAN	ITISSLQDLTLYNPERTITVK	3 Phospho (STY)	1	34.858	3	2644.22	0.010822	52.731	34.395
sp|Q9NZM3|ITSN2_HUMAN	SNPYCEISMGSQSYTTR	3 Phospho (STY)	0	31.908	2	2219.73	0.01163	51.777	27.73
sp|Q9NZT2|OGFR_HUMAN	KVEEEGSPGDPDHEASTQGR	Phospho (STY)	1	19.734	3	2203.9	6.1602e-05	63.392	36.799
sp|Q9P035|HACD3_HUMAN	WLDESDAEMELR	Phospho (STY)	0	51.679	2	1572.62	0.00073875	64.588	29.672
sp|Q9P2R6|RERE_HUMAN	KQPASPDGRTSPINEDIR	2 Phospho (STY)	2	28.56	3	2139.94	0.0027423	46.156	25.16
sp|Q9UBL3|ASH2L_HUMAN	RSPPWEP	Phospho (STY)	1	37.176	2	947.39	0.029395	48.756	19.032
sp|Q9UBQ5|EIF3K_HUMAN	IDFDSVSSIMASSQ	Phospho (STY)	0	63.182	2	1565.63	2.763e-09	88.427	22.54
sp|Q9UDY2|ZO2_HUMAN	SRSWEDSPER	2 Phospho (STY)	1	23.131	2	1407.49	0.00014675	95.195	26.494
sp|Q9UDY2|ZO2_HUMAN	VQVAALQASPPLDQDDR	Phospho (STY)	0	43.23	2	1901.89	0.020066	53.551	17.256
sp|Q9UER7|DAXX_HUMAN	TSVATQCDPEEIIVLSDSD	Phospho (STY)	0	58.665	2	2157.9	0.0040981	67.153	19.801
sp|Q9UEY8|ADDG_HUMAN	SPEKIEEVLSPEGSPSKSPSK	2 Phospho (STY)	2	42.652	3	2371.06	8.0018e-05	59.585	17.401
sp|Q9UEY8|ADDG_HUMAN	IEEVLSPEGSPSKSPSK	2 Phospho (STY)	1	33.748	2;3	1929.84	0.00098231	59.561	46.399
sp|Q9UEY8|ADDG_HUMAN	IEEVLSPEGSPSK	2 Phospho (STY)	0	35.583	2	1530.63	0.0018813	54.511	46.324
sp|Q9UFC0|LRWD1_HUMAN	RACASPSAQVEGSPVAGSDGSQPAVK	2 Phospho (STY)	1	29.965	3	2672.13	4.5541e-19	97.152	26.843
sp|Q9UFC0|LRWD1_HUMAN	ANSPEKPPEAGAAHKPR	Phospho (STY)	2	19.01	4	1835.87	0.00036125	62.104	28.353
sp|Q9UHB6|LIMA1_HUMAN	ETPHSPGVEDAPIAK	Phospho (STY)	0	28.749	2;3	1626.73	2.6886e-14	93.768	24.362
sp|Q9UHB6|LIMA1_HUMAN	SEVQQPVHPKPLSPDSR	Phospho (STY)	1	27.998	3	1979.95	0.00016428	62.055	22.582
sp|Q9UHB6|LIMA1_HUMAN	EGHSLEMENENLVENGADSDEDDNSFLK	Phospho (STY)	0	49.445	3	3216.27	0.00017681	61.141	15.169
sp|Q9UHI6|DDX20_HUMAN	SYLEGSSDNQLK	2 Phospho (STY)	0	37.336	2	1499.56	0.0070908	90.422	14.446
sp|Q9UIG0|BAZ1B_HUMAN	LAEDEGDSEPEAVGQSR	Phospho (STY)	0	28.451	2;3	1867.75	5.5868e-52	143	25.172
sp|Q9UIG0|BAZ1B_HUMAN	KFPDRLAEDEGDSEPEAVGQSR	Phospho (STY)	2	38.076	3	2511.09	0.00030226	58.349	34.603
sp|Q9UK58|CCNL1_HUMAN	GLNPDGTPALSTLGGFSPASKPSSPR	2 Phospho (STY)	1	53.427	3	2670.21	1.4677e-34	117.35	11.343
sp|Q9UK76|HN1_HUMAN	NSSEASSGDFLDLK	Phospho (STY)	0	49.297	2	1548.63	9.2784e-40	132.23	28.751
sp|Q9UK76|HN1_HUMAN	RNSSEASSGDFLDLK	Phospho (STY)	1	42.679	2	1704.74	7.1458e-40	129.2	20.462
sp|Q9UK76|HN1_HUMAN	RNSSEASSGDFLDLK	2 Phospho (STY)	1	47.959	3	1784.7	0.00021012	60.968	25.583
sp|Q9UKA8|RCAN3_HUMAN;sp|P53805|RCAN1_HUMAN	QFLISPPASPPVGWK	2 Phospho (STY)	0	66.525	2	1782.81	1.3162e-09	88.071	11.427
sp|Q9UKM9|RALY_HUMAN	TRDDGDEEGLLTHSEEELEHSQDTDADDGALQ	Phospho (STY)	1	42.996	3	3606.44	3.4904e-10	78.274	20.252
sp|Q9UKM9|RALY_HUMAN	GRLSPVPVPR	Phospho (STY)	1	32.534	2;3	1156.61	0.00030483	71.879	21.193
sp|Q9UKV3|ACINU_HUMAN	TAQVPSPPR	Phospho (STY)	0	27.483	2	1031.48	0.0027736	60.102	20.688
sp|Q9UKV3|ACINU_HUMAN	SKSPSPPRLTEDR	2 Phospho (STY)	2	25.867	3	1628.7	0.0022531	53.168	19.414
sp|Q9ULE0|WWC3_HUMAN	GSLSSVSFTDIYGLPQYEK	2 Phospho (STY)	0	57.442	3	2249.95	0.014905	40.547	15.501
sp|Q9ULH1|ASAP1_HUMAN	QEEIDESDDDLDDKPSPIK	2 Phospho (STY)	1	37.228	3	2346.9	3.5286e-22	110.77	29.952
sp|Q9ULH1|ASAP1_HUMAN	QEEIDESDDDLDDKPSPIK	Phospho (STY)	1	35.867	3	2266.94	0.00079186	54.12	21.457
sp|Q9UN36|NDRG2_HUMAN	TASLTSAASVDGNR	Phospho (STY)	0	29.989	2	1428.62	0.00010515	101.45	26.505
sp|Q9UN36|NDRG2_HUMAN	SRTASLTSAASVDGNR	2 Phospho (STY)	1	30.029	2;3	1751.72	2.9491e-14	99.93	25.405
sp|Q9UN36|NDRG2_HUMAN	TASLTSAASVDGNR	2 Phospho (STY)	0	29.946	2	1508.59	0.021747	53.453	27.636
sp|Q9UNF1|MAGD2_HUMAN	HLDGEEDGSSDQSQASGTTGGR	Phospho (STY)	0	19.735	3	2269.87	1.1147e-11	83.229	18.436
sp|Q9UNY4|TTF2_HUMAN	EAATSSDDEEEDDVVFVSSK	2 Phospho (STY)	0	48.186	2	2317.84	6.0635e-08	75.695	44.878
sp|Q9UPU5|UBP24_HUMAN	TISAQDTLAYATALLNEK	Phospho (STY)	0	71.964	3	2001.97	1.9765e-21	110.57	16.686
sp|Q9UPU5|UBP24_HUMAN	VSDQNSPVLPK	Phospho (STY)	0	28.262	2	1262.59	0.0004919	68.044	7.309
sp|Q9UQ35|SRRM2_HUMAN	THTTALAGRSPSPASGR	2 Phospho (STY)	1	20.561	2;3	1825.79	3.0993e-40	136.22	12.575
sp|Q9UQ35|SRRM2_HUMAN	SATRPSPSPERSSTGPEPPAPTPLLAER	2 Phospho (STY)	2	43.342	3	3044.4	3.1033e-35	119.52	37.043
sp|Q9UQ35|SRRM2_HUMAN	SLSYSPVER	2 Phospho (STY)	0	35.488	2	1196.45	8.1041e-20	110.08	34.539
sp|Q9UQ35|SRRM2_HUMAN	ELSNSPLRENSFGSPLEFR	2 Phospho (STY)	1	57.17	2;3	2338	5.0217e-22	108.77	16.967
sp|Q9UQ35|SRRM2_HUMAN	TSPPLLDR	Phospho (STY)	0	35.964	2	977.458	6.8274e-13	97.472	15.44
sp|Q9UQ35|SRRM2_HUMAN	SCFESSPDPELK	Phospho (STY)	0	35.471	2	1474.57	1.4738e-13	95.417	10.008
sp|Q9UQ35|SRRM2_HUMAN	THTTALAGRSPSPASGRR	2 Phospho (STY)	2	19.023	3	1981.89	3.0469e-11	92.952	32.063
sp|Q9UQ35|SRRM2_HUMAN	SGTPPRQGSITSPQANEQSVTPQR	2 Phospho (STY)	1	30.89	3	2682.18	5.6422e-08	72.058	12.624
sp|Q9UQ35|SRRM2_HUMAN	SSSPVTELASRSPIR	2 Phospho (STY)	1	37.569	2;3	1745.78	0.0016657	59.709	23.728
sp|Q9UQ35|SRRM2_HUMAN	SLTRSPPAIR	2 Phospho (STY)	1	32.026	3	1256.57	0.004422	56.087	8.3341
sp|Q9UQ35|SRRM2_HUMAN	RVPSPTPAPK	Phospho (STY)	1	20.992	2	1128.57	0.0032649	55.724	20.234
sp|Q9UQ35|SRRM2_HUMAN	AQTPPGPSLSGSKSPCPQEK	2 Phospho (STY)	1	28.776	3	2211.93	0.00060477	55.171	31.141
sp|Q9UQ35|SRRM2_HUMAN	GEGDAPFSEPGTTSTQRPSSPETATK	Phospho (STY)	1	31.891	3	2714.17	0.00041897	51.39	7.2824
sp|Q9UQ35|SRRM2_HUMAN	RGEGDAPFSEPGTTSTQRPSSPETATK	Phospho (STY)	2	28.111	3;4	2870.27	0.0013846	47.208	28.28
sp|Q9UQ35|SRRM2_HUMAN	AQTPPGPSLSGSK	Phospho (STY)	0	26.252	2	1305.6	0.03008	46.892	21.938
sp|Q9UQ35|SRRM2_HUMAN	SSSPVTELASRSPIRQDR	2 Phospho (STY)	2	34.025	3	2144.96	0.00591	40.187	30.088
sp|Q9UQ35|SRRM2_HUMAN	VSGRTSPPLLDR	Phospho (STY)	1	28.949	3	1376.68	0.017613	40.154	43.594
sp|Q9UQ88|CD11A_HUMAN;sp|P21127|CD11B_HUMAN	DLLSDLQDISDSER	Phospho (STY)	0	60.893	2	1684.72	5.8305e-66	159.01	25.053
sp|Q9Y248|PSF2_HUMAN	TNLQPLESTQSQDF	Phospho (STY)	0	50.737	2	1686.71	5.2141e-09	84.046	26.596
sp|Q9Y2D5|AKAP2_HUMAN	GQKSPGALETPSAAGSQGNTASQGK	Phospho (STY)	1	26.271	3	2408.1	6.9477e-102	173.45	27.936
sp|Q9Y2D5|AKAP2_HUMAN	DALGDSLQVPVSPSSTTSSR	Phospho (STY)	0	46.95	2	2082.95	3.4228e-23	110.06	43.349
sp|Q9Y2D5|AKAP2_HUMAN	SPGALETPSAAGSQGNTASQGK	Phospho (STY)	0	27.991	3	2094.92	8.6542e-12	85.496	19.263
sp|Q9Y2J2|E41L3_HUMAN	TTESGSDSESKPDQEAEPQEAAGAQGR	2 Phospho (STY)	1	24.874	3	2921.12	4.11e-35	122.87	10.606
sp|Q9Y2J2|E41L3_HUMAN	TTESGSDSESKPDQEAEPQEAAGAQGR	Phospho (STY)	1	22.937	3	2841.16	6.1716e-14	92.565	15.701
sp|Q9Y2V2|CHSP1_HUMAN	TFSATVR	Phospho (STY)	0	28.802	2	860.379	3.3197e-20	106.68	22.657
sp|Q9Y2V2|CHSP1_HUMAN	ERSPSPLRGNVVPSPLPTR	3 Phospho (STY)	2	42.121	2;3	2298.03	1.6388e-21	106.28	28.73
sp|Q9Y2V2|CHSP1_HUMAN	ERSPSPLRGNVVPSPLPTR	2 Phospho (STY)	2	41.786	2;3	2218.07	1.0114e-10	89.468	21.94
sp|Q9Y2V2|CHSP1_HUMAN	GNVVPSPLPTR	Phospho (STY)	0	35.781	2	1215.6	0.010939	47.506	24.676
sp|Q9Y2W1|TR150_HUMAN	ASAVSELSPR	Phospho (STY)	0	28.58	2	1095.5	7.0181e-21	115.12	20.3
sp|Q9Y2W1|TR150_HUMAN	GSFSDTGLGDGK	Phospho (STY)	0	35.071	2	1219.48	3.4946e-14	102.29	16.357
sp|Q9Y2W1|TR150_HUMAN	KSPVGKSPPSTGSTYGSSQK	2 Phospho (STY)	2	21.33	3	2138.93	2.955e-05	63.701	32.209
sp|Q9Y2W1|TR150_HUMAN	FSGEEGEIEDDESGTENREEK	Phospho (STY)	1	29.379	3	2464.94	0.00010602	59.614	25.421
sp|Q9Y2W1|TR150_HUMAN	IDISPSTFR	Phospho (STY)	0	48.432	2	1114.51	0.0034134	59.418	12.792
sp|Q9Y2W1|TR150_HUMAN	RIDISPSTFR	Phospho (STY)	1	41.88	2	1270.61	0.0022057	58.079	16.165
sp|Q9Y2X3|NOP58_HUMAN	EEPLSEEEPCTSTAIASPEK	2 Phospho (STY)	0	41.411	2;3	2362.92	4.5832e-32	124.84	28.919
sp|Q9Y2X3|NOP58_HUMAN	EEPLSEEEPCTSTAIASPEK	Phospho (STY)	0	40.35	2;3	2282.95	4.7104e-24	114.75	14.729
sp|Q9Y2X3|NOP58_HUMAN	HIKEEPLSEEEPCTSTAIASPEK	2 Phospho (STY)	1	37.66	3	2741.15	4.4733e-12	87.793	31.47
sp|Q9Y2X3|NOP58_HUMAN	EEPLSEEEPCTSTAIASPEKK	2 Phospho (STY)	1	37.882	3	2491.01	9.1964e-09	80.832	25.511
sp|Q9Y2X3|NOP58_HUMAN	HIKEEPLSEEEPCTSTAIASPEKK	2 Phospho (STY)	2	36.734	3	2869.25	5.2616e-06	69.255	8.0007
sp|Q9Y2X7|GIT1_HUMAN	SQSDLDDQHDYDSVASDEDTDQEPLR	Phospho (STY)	0	40.368	3	3059.18	1.3847e-11	103.99	12.983
sp|Q9Y2X7|GIT1_HUMAN	HGSGADSDYENTQSGDPLLGLEGK	Phospho (STY)	0	47.173	3	2526.05	8.2098e-08	74.364	21.649
sp|Q9Y385|UB2J1_HUMAN	RLSTSPDVIQGHQPR	Phospho (STY)	1	27.418	3	1769.86	0.00059488	60.093	22.668
sp|Q9Y3F4|STRAP_HUMAN	IGFPETTEEELEEIASENSDCIFPSAPDVK	2 Phospho (STY)	0	74.697	4	3512.45	0.00059532	46.399	28.504
sp|Q9Y3T9|NOC2L_HUMAN	DLFDLNSSEEDDTEGFSER	2 Phospho (STY)	0	65.777	2;3	2363.84	2.8822e-30	143.63	41.422
sp|Q9Y3T9|NOC2L_HUMAN	QFKDLFDLNSSEEDDTEGFSER	2 Phospho (STY)	1	66.399	3	2767.06	1.2604e-16	95.307	8.9285
sp|Q9Y463|DYR1B_HUMAN;sp|Q13627|DYR1A_HUMAN	IYQYIQSR	Phospho (STY)	0	27.138	2	1149.52	0.0012668	60.019	27.577
sp|Q9Y4B5|MTCL1_HUMAN	EDVTPPLSPDDLK	2 Phospho (STY)	0	46.031	2	1584.64	0.0091051	49.924	7.4534
sp|Q9Y4E1|FA21C_HUMAN;sp|Q641Q2|FA21A_HUMAN	ERRTPSDDEEDNLFAPPK	2 Phospho (STY)	2	41.217	3	2274.92	0.00044052	55.621	24.204
sp|Q9Y5B0|CTDP1_HUMAN	EVDDILGEGSDDSDSEK	2 Phospho (STY)	0	43.986	2	1968.68	8.54e-10	86.357	6.0242
sp|Q9Y5B6|PAXB1_HUMAN	LVREDENDASDDEDDDEK	Phospho (STY)	1	20.055	3	2187.8	0.0031946	46.892	19.842
sp|Q9Y5J1|UTP18_HUMAN	RKTSSDDESEEDEDDLLQR	2 Phospho (STY)	2	34.659	2;3	2425.92	1.6664e-22	112.37	8.8624
sp|Q9Y5J1|UTP18_HUMAN	RKTSSDDESEEDEDDLLQR	3 Phospho (STY)	2	36.375	3	2505.88	9.9039e-08	84.375	18.403
sp|Q9Y5J1|UTP18_HUMAN	VQEHEDSGDSEVENEAK	2 Phospho (STY)	0	24.367	3	2060.72	3.2491e-05	69.805	33.046
sp|Q9Y5J1|UTP18_HUMAN	TSSDDESEEDEDDLLQR	2 Phospho (STY)	0	40.971	2	2141.72	0.0010242	66.732	13.833
sp|Q9Y5T4|DJC15_HUMAN	ISTPSFSSYYK	3 Phospho (STY)	0	37.108	2	1518.51	0.0062725	56.548	40.616
sp|Q9Y608|LRRF2_HUMAN	RGSGDTSSLIDPDTSLSELR	Phospho (STY)	1	50.952	2;3	2184.99	4.2325e-42	135.95	18.608
sp|Q9Y618|NCOR2_HUMAN	LEPVSPPSPPHTDPELELVPPR	2 Phospho (STY)	0	54.688	3	2562.18	0.0032364	45.347	7.791
sp|Q9Y6G9|DC1L1_HUMAN	KPVTVSPTTPTSPTEGEAS	3 Phospho (STY)	1	30.08	2	2124.83	3.6227e-16	102.19	25.685
sp|Q9Y6G9|DC1L1_HUMAN	KPVTVSPTTPTSPTEGEAS	2 Phospho (STY)	1	30.382	2	2044.86	4.1196e-15	94.271	7.5254
sp|Q9Y6G9|DC1L1_HUMAN	KPVTVSPTTPTSPTEGEAS	Phospho (STY)	1	30.006	2	1964.9	1.0761e-10	87.208	27.061
sp|Q9Y6G9|DC1L1_HUMAN	DFQEYVEPGEDFPASPQRR	Phospho (STY)	1	50.401	3	2346	0.00022562	59.606	24.115
sp|Q9Y6G9|DC1L1_HUMAN	DFQEYVEPGEDFPASPQR	Phospho (STY)	0	52.442	3	2189.89	0.0035787	59.579	10.61
sp|Q9Y6M1|IF2B2_HUMAN	ISYIPDEEVSSPSPPQR	Phospho (STY)	0	44.8	3	1979.89	0.0061786	41.088	23.231
sp|Q9Y6X9|MORC2_HUMAN	KDSNELSDSAGEEDSADLK	2 Phospho (STY)	1	31.448	3	2168.8	0.0010836	48.372	17.529

## Sheet: Total phosphosites
Table S2. The list of total phosphosites in Cdc7 phosphoproteome.
														The 1st phosphoproteome data		The 2nd phosphoproteome data
Proteins	Positions within proteins	Localization probability	PEP	Score	Delta score	Amino acid	Phospho (STY) Probabilities	Position in peptide	Charge	Mass error [ppm]	Ratio (Cdc7/Ctrl) normalized	Ratio (Cdc7/Ctrl) variability [%]	Ratio (Cdc7/Ctrl) count	Peak Intensity (Ctrl)	Peak Intensity (Cdc7)	Peak Intensity (Ctrl)	Peak Intensity (Cdc7)	Sequence window
sp|O00567|NOP56_HUMAN	570	1	4.91585e-30	124.2	100.46	S	EEPVS(1)S(1)GPEEAVGK	6	2	-0.039463	1.1628	N.A.	1	3871900	3653600	4227300	4771900	GSKKKRKFSKEEPVSSGPEEAVGKSSSKKKK
sp|O00567|NOP56_HUMAN	569	1	4.91585e-30	124.2	100.46	S	EEPVS(1)S(1)GPEEAVGK	5	2	-0.039463	0.92452	5.8483	4	3871900	3653600	2996700	3231500	SGSKKKRKFSKEEPVSSGPEEAVGKSSSKKK
sp|O43719|HTSF1_HUMAN	713	1	0.000818695	80.632	65.703	S	LFDEEEDS(1)S(1)EK	8	2	-0.023226	1.2661	12.844	2	0	0	3401600	4797700	EDDDSNEKLFDEEEDSSEKLFDDSDERGTLG
sp|O43719|HTSF1_HUMAN	714	1	0.000818695	80.632	65.703	S	LFDEEEDS(1)S(1)EK	9	2	-0.023226	1.2028	10.49	3	0	0	2672900	3995100	DDDSNEKLFDEEEDSSEKLFDDSDERGTLGG
sp|O43719|HTSF1_HUMAN	702	1	2.64891e-05	77.776	49.343	S	LFEDDDS(1)NEK	7	2	0.16678	0.96203	3.0323	2	0	0	4359200	4771000	KEVEDADEKLFEDDDSNEKLFDEEEDSSEKL
sp|O60343|TBCD4_HUMAN	588	1	3.49571e-05	76.156	39.525	S	LGS(1)VDS(1)FER	3	2	0.31451	0.75304	6.0945	2	0	0	1497800	1470600	NIFSRGANRMRGRLGSVDSFERSNSLASEKD
sp|O60343|TBCD4_HUMAN	591	1	3.49571e-05	76.156	39.525	S	LGS(1)VDS(1)FER	6	2	0.31451	0.75304	6.0945	2	0	0	1497800	1470600	SRGANRMRGRLGSVDSFERSNSLASEKDYSP
sp|O60832|DKC1_HUMAN	513	1	0.00878882	64.224	39.448	S	AKEVELVS(1)E	8	2	0.22906	0.97077	13.158	2	14529000	14654000	0	0	KKKKKKKKAKEVELVSE______________
sp|O60841|IF2P_HUMAN	113	1	2.66191e-136	192.99	162.63	S	QSFDDNDS(1)EELEDK	8	2	-0.15191	1.0342	8.6857	2	32043000	23582000	24719000	25878000	KKGQKGKKQSFDDNDSEELEDKDSKSKKTAK
sp|O60841|IF2P_HUMAN	107	1	2.66191e-136	192.99	162.63	S	KQS(1)FDDNDS(1)EELEDK	3	2	0.2515	0.90548	9.2175	6	32043000	23582000	22143000	22528000	TSKDKKKKGQKGKKQSFDDNDSEELEDKDSK
sp|O75717|WDHD1_HUMAN	868	1	0.00109332	47.499	26.893	S	NQVEEDAEDS(1)GEADDEEKPEIHK	10	4	-0.49654	1.6809	N.A.	1	0	0	266730	470160	SQPRFRNQVEEDAEDSGEADDEEKPEIHKPG
sp|O95218|ZRAB2_HUMAN	153	1	3.67438e-43	154.31	112.25	S	EVEDKES(1)EGEEEDEDEDLSK	7	3	0.057969	1.5154	8.8781	3	8389800	11786000	2311700	4351200	AVGPASILKEVEDKESEGEEEDEDEDLSKYK
sp|P00558|PGK1_HUMAN	203	1	0.00396592	59.68	40.393	S	ALES(1)PERPFLAILGGAK	4	3	0.18121	0.72322	N.A.	1	389710	260710	0	0	FLMKKELNYFAKALESPERPFLAILGGAKVA
sp|P05386|RLA1_HUMAN;sp|P05387|RLA2_HUMAN	104;105	1	1.04699e-137	215.32	199.48	S	KEES(1)EES(1)DDDMGFGLFD	7	2	-0.31071	1.0741	8.3183	6	55662000	51516000	45319000	60366000	AEEKKVEAKKEESEESDDDMGFGLFD_____
sp|P05386|RLA1_HUMAN;sp|P05387|RLA2_HUMAN	101;102	1	1.90021e-117	215.32	199.48	S	KEES(1)EES(1)DDDMGFGLFD	4	2	-0.31071	1.0183	7.2222	5	56061000	51376000	33769000	45435000	AAPAEEKKVEAKKEESEESDDDMGFGLFD__
sp|P05455|LA_HUMAN	366	1	3.36734e-23	106.87	87.075	S	FAS(1)DDEHDEHDENGATGPVK	3	3	-0.1422	0.93263	9.432	4	8373500	8206400	2720300	3666900	GKGKVQFQGKKTKFASDDEHDEHDENGATGP
sp|P06493|CDK1_HUMAN;sp|P24941|CDK2_HUMAN;sp|Q00526|CDK3_HUMAN	14;14;14	1	2.6452e-78	162.48	59.578	T	IGEGT(1)Y(1)GVVYK	5	2	0.025463	1.4978	0.26416	2	0	0	32637000	59422000	__MEDYTKIEKIGEGTYGVVYKGRHKTTGQV
sp|P06493|CDK1_HUMAN;sp|P24941|CDK2_HUMAN;sp|Q00526|CDK3_HUMAN	15;15;15	1	2.6452e-78	162.48	59.578	Y	IGEGT(1)Y(1)GVVYK	6	2	0.025463	1.1265	N.A.	1	0	0	35864000	64457000	_MEDYTKIEKIGEGTYGVVYKGRHKTTGQVV
sp|P06748|NPM_HUMAN	125	1	4.01484e-107	179.76	157.35	S	CGSGPVHISGQHLVAVEEDAES(1)EDEEEEDVK	22	3	-0.41965	1.0055	8.4239	15	221230000	197560000	10915000	13132000	HISGQHLVAVEEDAESEDEEEEDVKLLSISG
sp|P07900|HS90A_HUMAN	263	1	1.06908e-97	171.87	171.87	S	ESEDKPEIEDVGS(1)DEEEEKK	13	3	-0.04465	1.0479	12.949	9	4149600	5722800	242900000	261930000	EEKESEDKPEIEDVGSDEEEEKKDGDKKKKK
sp|P08238|HS90B_HUMAN;sp|Q58FF7|H90B3_HUMAN	226;205	1	1.19449e-80	170.74	170.74	S	EIS(1)DDEAEEEKGEKEEEDK	3	3	-0.12717	0.75831	17.917	4	0	0	9175000	8051200	YPITLYLEKEREKEISDDEAEEEKGEKEEED
sp|P08238|HS90B_HUMAN;sp|Q58FF8|H90B2_HUMAN	255;177	1	2.72855e-10	92.236	92.236	S	IEDVGS(1)DEEDDS(1)GKDK	6	2	0.18626	1.0716	15.133	5	18360000	19786000	1284500	1263200	EDKDDEEKPKIEDVGSDEEDDSGKDKKKKTK
sp|P08238|HS90B_HUMAN;sp|Q58FF8|H90B2_HUMAN	261;183	1	0.000787455	61.345	44.104	S	IEDVGS(1)DEEDDS(1)GKDK	12	2	0.18626	1.0421	14.676	2	0	0	609640	710210	EKPKIEDVGSDEEDDSGKDKKKKTKKIKEKY
sp|P11388|TOP2A_HUMAN	1337	1	1.60474e-06	102.73	81.382	S	FTMDLDS(1)DEDFS(1)DFDEK	12	2	-0.3983	2.8913	11.456	2	0	0	236350	896010	TKTKFTMDLDSDEDFSDFDEKTDDEDFVPSD
sp|P11388|TOP2A_HUMAN	1374	1	1.29377e-28	115.87	94.508	S	S(1)VVS(1)DLEADDVK	1	2	-0.16789	2.0576	5.4687	2	0	0	2748800	6827900	KTSPKLSNKELKPQKSVVSDLEADDVKGSVP
sp|P11388|TOP2A_HUMAN	1377	1	2.98999e-50	142.57	120.25	S	S(1)VVS(1)DLEADDVK	4	2	-0.16789	1.5025	18.97	4	2048100	3411600	4325200	10063000	PKLSNKELKPQKSVVSDLEADDVKGSVPLSS
sp|P11717|MPRI_HUMAN	2479	1	1.13503e-05	71.176	55.357	S	LVS(1)FHDDS(1)DEDLLHI	3	3	0.07793	1.5066	18.83	2	1373000	1259400	0	0	SSSAQQKTVSSTKLVSFHDDSDEDLLHI___
sp|P11717|MPRI_HUMAN	2484	1	1.13503e-05	71.176	55.357	S	LVS(1)FHDDS(1)DEDLLHI	8	3	0.07793	0.80105	8.2407	2	4267800	3675400	0	0	QKTVSSTKLVSFHDDSDEDLLHI________
sp|P13861|KAP2_HUMAN	78	1	3.30526e-06	70.452	70.452	S	VADAKGDS(1)ES(1)EEDEDLEVPVPSR	8	3	0.15229	0.95064	13.747	7	23123000	22108000	19430000	22303000	PPEPGPDRVADAKGDSESEEDEDLEVPVPSR
sp|P13861|KAP2_HUMAN	80	1	3.30526e-06	70.452	70.452	S	VADAKGDS(1)ES(1)EEDEDLEVPVPSR	10	3	0.15229	0.95064	13.747	7	23123000	22108000	19430000	22303000	EPGPDRVADAKGDSESEEDEDLEVPVPSRFN
sp|P16949|STMN1_HUMAN	63	1	0.0216606	40.058	17.529	S	RKS(1)HEAEVLK	3	4	0.14113	1.2832	N.A.	1	1141300	1151100	0	0	EEIQKKLEAAEERRKSHEAEVLKQLAEKREH
sp|P16949|STMN1_HUMAN	38	1	1.04681e-14	103.79	87.609	S	ESVPEFPLS(1)PPK	9	2	0.15998	1.1655	13.65	3	658750	881140	926800	1123600	ILSPRSKESVPEFPLSPPKKKDLSLEEIQKK
sp|P16949|STMN1_HUMAN	16	1	4.0611e-21	108.71	59.366	S	RAS(1)GQAFELILSPR	3	3	0.078128	0.47122	13.684	8	29622000	15655000	4993500	2810300	MASSDIQVKELEKRASGQAFELILSPRSKES
sp|P17096|HMGA1_HUMAN	103	1	3.75782e-138	194.58	165.48	S	KLEKEEEEGIS(1)QES(1)S(1)EEEQ	15	2	0.73714	0.92365	6.5564	9	1431100000	1097900000	0	0	KKLEKEEEEGISQESSEEEQ___________
sp|P17096|HMGA1_HUMAN	102	1	3.75782e-138	194.58	165.48	S	KLEKEEEEGIS(1)QES(1)S(1)EEEQ	14	2	0.73714	0.84392	7.7388	2	1449400000	1111900000	0	0	PKKLEKEEEEGISQESSEEEQ__________
sp|P17096|HMGA1_HUMAN	99	1	4.18855e-30	120.63	96.879	S	KLEKEEEEGIS(1)QES(1)S(1)EEEQ	11	2	0.73714	0.77832	9.7183	4	33372000	22734000	0	0	RGRPKKLEKEEEEGISQESSEEEQ_______
sp|P17844|DDX5_HUMAN	480	1	0.0144884	42.475	16.357	S	LLQLVEDRGS(1)GR	10	3	0.34682	0.72286	1.6162	2	0	0	1003700	969650	QAINPKLLQLVEDRGSGRSRGRGGMKDDRRD
sp|P18583|SON_HUMAN	2009	1	6.97274e-05	76.358	56.689	S	RRS(1)FS(1)IS(1)PVR	3	2	0.6173	1.2888	9.1076	7	7343200	9226900	10597000	16908000	TPSRRRRSRSVVRRRSFSISPVRLRRSRTPL
sp|P18583|SON_HUMAN	2011	1	6.97274e-05	76.358	56.689	S	RRS(1)FS(1)IS(1)PVR	5	2	0.6173	1.1491	1.9344	2	9081200	11059000	10597000	16908000	SRRRRSRSVVRRRSFSISPVRLRRSRTPLRR
sp|P18583|SON_HUMAN	2013	1	6.97274e-05	76.358	56.689	S	RRS(1)FS(1)IS(1)PVR	7	2	0.6173	1.1491	1.9344	2	9081200	11059000	10597000	16908000	RRRSRSVVRRRSFSISPVRLRRSRTPLRRRF
sp|P18858|DNLI1_HUMAN	76	1	1.96303e-138	202.8	177.31	S	VLGS(1)EGEEEDEALS(1)PAK	14	2	0.037617	1.6729	5.0643	3	14395000	20933000	4113700	6621600	ARVLGSEGEEEDEALSPAKGQKPALDCSQVS
sp|P18858|DNLI1_HUMAN	141	1	9.34977e-10	84.03	84.03	S	TIQEVLEEQS(1)EDEDREAK	10	3	0.10888	1.4873	14.572	3	958810	2043000	2529400	2978000	KQLPKRTIQEVLEEQSEDEDREAKRKKEEEE
sp|P18858|DNLI1_HUMAN	66	1	1.96303e-138	202.8	177.31	S	VLGS(1)EGEEEDEALS(1)PAK	4	2	0.037617	1.0848	11.568	4	15128000	20192000	4365000	6648600	SPVKRPGRKAARVLGSEGEEEDEALSPAKGQ
sp|P19338|NUCL_HUMAN	563	1	1.08754e-05	80.96	63.294	S	LELQGPRGS(1)PNAR	9	3	-0.27188	0.8653	6.7283	3	90650000	82232000	0	0	IEGRAIRLELQGPRGSPNARSQPSKTLFVKG
sp|P19338|NUCL_HUMAN	619	1	0.000543177	62.077	38.366	S	GFGFVDFNS(1)EEDAK	9	2	-0.92156	0.83137	20.261	4	1338100	1346700	332170	451650	RETGSSKGFGFVDFNSEEDAKAAKEAMEDGE
sp|P21291|CSRP1_HUMAN	192	1	5.51218e-11	90.706	63.376	S	GFGFGQGAGALVHS(1)E	14	2	0.28921	0.72149	20.049	3	2096600	1505900	158870	302030	PKGFGFGQGAGALVHSE______________
sp|P21333|FLNA_HUMAN	2152	1	1.63336e-29	118.5	93.317	S	RAPS(1)VANVGSHCDLSLK	4	3	0.13307	0.936	11.657	7	0	0	13256000	15442000	EGRVKESITRRRRAPSVANVGSHCDLSLKIP
sp|P25788|PSA3_HUMAN	250	1	2.21723e-116	188.1	188.1	S	ESLKEEDES(1)DDDNM	9	2	-0.073649	1.0555	22.413	8	3226000	2614400	7908300	10211000	EAEKYAKESLKEEDESDDDNM__________
sp|P26368|U2AF2_HUMAN	79	1	0.00318385	56.404	34.412	S	GAKEEHGGLIRS(1)PR	12	3	0.15997	0.95465	16.854	5	8765100	8519600	3511400	4349800	PLTRGAKEEHGGLIRSPRHEKKKKVRKYWDV
sp|P27708|PYR1_HUMAN	1859	1	2.64547e-14	96.464	69.932	S	IHRAS(1)DPGLPAEEPK	5	3	0.014027	0.95726	13.676	4	9864700	9009200	1997500	1878600	LPDGRFHLPPRIHRASDPGLPAEEPKEKSSR
sp|P27824|CALX_HUMAN	583	1	2.19333e-63	156.72	114.52	S	AEEDEILNRS(1)PR	10	2	0.18963	1.3532	5.4868	8	73972000	107160000	28024000	48669000	EDRKPKAEEDEILNRSPRNRKPRRE______
sp|P27824|CALX_HUMAN	554	1	6.75612e-66	148.97	132.61	S	QKS(1)DAEEDGGTVS(1)QEEEDR	3	3	-0.18924	1.1223	37.725	6	0	0	19494000	29477000	DEEEEGEEKLEEKQKSDAEEDGGTVSQEEED
sp|P29692|EF1D_HUMAN	162	1	2.07382e-44	128.03	128.03	S	KPAT(1)PAEDDEDDDIDLFGS(1)DNEEEDK	19	3	-0.064478	0.90953	9.2114	8	36106000	21882000	372380000	368650000	TPAEDDEDDDIDLFGSDNEEEDKEAAQLREE
sp|P29692|EF1D_HUMAN	147	1	0.00440645	48.224	36.627	T	KPAT(1)PAEDDEDDDIDLFGS(1)DNEEEDK	4	3	-0.064478	0.8201	N.A.	1	0	0	5266200	8223100	VSPMRQVEPPAKKPATPAEDDEDDDIDLFGS
sp|P31350|RIR2_HUMAN	20	1	2.50968e-21	105.61	92.715	S	VPLAPITDPQQLQLS(1)PLK	15	3	1.0045	0.62411	8.524	7	14777000	9350200	2901400	1575800	RVPLAPITDPQQLQLSPLKGLSLVDKENTPP
sp|P31946|1433B_HUMAN	6	1	0.0269906	40.377	27.061	S	MT(1)MDKS(1)ELVQKAK	6	3	-0.15517	1.213	N.A.	1	915730	1108700	0	0	__________MTMDKSELVQKAKLAEQAERY
sp|P31946|1433B_HUMAN	2	1	0.0269906	40.377	27.061	T	MT(1)MDKS(1)ELVQKAK	2	3	-0.15517	1.213	N.A.	1	915730	1108700	0	0	______________MTMDKSELVQKAKLAEQ
sp|P35579|MYH9_HUMAN	1943	1	1.94212e-42	129.42	107.89	S	GAGDGS(1)DEEVDGKADGAEAKPAE	6	3	0.18717	1.1435	6.1101	4	63011000	72029000	0	0	FVVPRRMARKGAGDGSDEEVDGKADGAEAKP
sp|P35580|MYH10_HUMAN	1952	1	3.52387e-15	95.9	95.9	S	QLHLEGAS(1)LELS(0.995)DDDT(0.005)ESK	8	3	-0.29608	1.2999	13.597	7	5670900	7460700	5445400	8425300	SSSRSGRRQLHLEGASLELSDDDTESKTSDV
sp|P37802|TAGL2_HUMAN	163	1	7.42032e-20	105.17	73.824	S	NFS(1)DNQLQEGK	3	2	0.96727	0.98962	9.729	3	7206200	7477500	2719000	3703700	PNWFPKKSKENPRNFSDNQLQEGKNVIGLQM
sp|P42696|RBM34_HUMAN	14	1	0.00411416	49.188	22.476	S	KRS(1)VQEGENPDDGVR	3	3	-0.07539	1.4874	30.284	2	388940	513140	105800	95976	__MALEGMSKRKRKRSVQEGENPDDGVRGSP
sp|P46013|KI67_HUMAN	308	1	3.09166e-54	144.58	114.16	S	SGGSGHAVAEPAS(1)PEQELDQNK	13	3	-0.27541	1.6059	10.927	4	4677800	7663700	1215800	2555200	RPKSGGSGHAVAEPASPEQELDQNKGKGRDV
sp|P46821|MAP1B_HUMAN	992	1	2.50821e-06	70.555	70.555	S	RES(1)VAS(1)GDDRAEEDMDEAIEK	3	3	-0.44914	0.98419	N.A.	1	0	0	3473100	4058100	SAKAEADAYIREKRESVASGDDRAEEDMDEA
sp|P46821|MAP1B_HUMAN	995	1	2.50821e-06	70.555	70.555	S	RES(1)VAS(1)GDDRAEEDMDEAIEK	6	3	-0.44914	0.98419	N.A.	1	0	0	3473100	4058100	AEADAYIREKRESVASGDDRAEEDMDEAIEK
sp|P48634|PRC2A_HUMAN	342	1	6.85548e-08	78.501	66.053	S	LKFS(1)DEEDGRDS(1)DEEGAEGHR	4	4	-0.082446	1.0271	13.214	3	0	0	6411700	8202200	AGAHEEVDYTEKLKFSDEEDGRDSDEEGAEG
sp|P48634|PRC2A_HUMAN	350	1	6.85548e-08	78.501	66.053	S	LKFS(1)DEEDGRDS(1)DEEGAEGHR	12	4	-0.082446	1.0271	13.214	3	0	0	6411700	8202200	YTEKLKFSDEEDGRDSDEEGAEGHRDSQSAS
sp|P49736|MCM2_HUMAN	139	1	3.65874e-39	146.97	122.18	S	GLLYDS(1)DEEDEERPAR	6	2	0.0011234	0.78356	23.058	9	18073000	10320000	14122000	16939000	AGRGLGRMRRGLLYDSDEEDEERPARKRRQV
sp|P51858|HDGF_HUMAN	132	1	7.30844e-53	138.56	116.3	S	KGNAEGS(1)S(1)DEEGKLVIDEPAK	7	3	-0.19293	1.1661	20.779	8	85458000	92160000	0	0	EAAEGDGDKKGNAEGSSDEEGKLVIDEPAKE
sp|P51858|HDGF_HUMAN	133	1	7.30844e-53	138.56	116.3	S	KGNAEGS(1)S(1)DEEGKLVIDEPAK	8	3	-0.19293	1.1661	20.779	8	85458000	92160000	0	0	AAEGDGDKKGNAEGSSDEEGKLVIDEPAKEK
sp|P51858|HDGF_HUMAN	165	1	1.42487e-05	75.02	33.913	S	AGDLLEDS(1)PKRPK	8	3	-0.098711	1.1103	5.5723	2	36026000	34430000	0	0	EKGALKRRAGDLLEDSPKRPKEAENPEGEEK
sp|P52701|MSH6_HUMAN	227	1	4.93753e-65	149.82	114.63	S	SEEDNEIES(1)EEEVQPK	9	2	-0.13627	1.0967	15.614	4	0	0	2695700	3595500	TTYVTDKSEEDNEIESEEEVQPKTQGSRRSS
sp|P54105|ICLN_HUMAN	102	1	3.50228e-122	192.44	174.42	S	FEEESKEPVADEEEEDS(1)DDDVEPITEFR	17	3	-0.11498	0.91899	9.7108	8	107030000	95072000	44219000	52007000	EEESKEPVADEEEEDSDDDVEPITEFRFVPS
sp|P55010|IF5_HUMAN	389	1	6.65085e-11	105.71	89.113	S	EAEEES(1)S(1)GGEEEDEDENIEVVYSK	6	2	0.069846	0.93873	21.325	3	0	0	3955800	7091800	KAEPFIKWLKEAEEESSGGEEEDEDENIEVV
sp|P55010|IF5_HUMAN	390	1	6.65085e-11	105.71	89.113	S	EAEEES(1)S(1)GGEEEDEDENIEVVYSK	7	2	0.069846	0.93873	21.325	3	0	0	3955800	7091800	AEPFIKWLKEAEEESSGGEEEDEDENIEVVY
sp|P55081|MFAP1_HUMAN	116	1	8.63621e-42	130.62	111.85	S	IVEPEVVGES(1)DS(1)EVEGDAWR	10	2	0.30169	1.3365	27.263	5	2906400	5071300	4122700	5728400	LARHRKIVEPEVVGESDSEVEGDAWRMERED
sp|P55081|MFAP1_HUMAN	118	1	8.63621e-42	130.62	111.85	S	IVEPEVVGES(1)DS(1)EVEGDAWR	12	2	0.30169	1.3365	27.263	5	2906400	5071300	4122700	5728400	RHRKIVEPEVVGESDSEVEGDAWRMEREDSS
sp|P60174|TPIS_HUMAN	58	1	1.28169e-21	112.82	70.793	S	KQS(1)LGELIGTLNAAK	3	2	0.23765	1.2914	14.518	7	12547000	12177000	5274200	8014700	KFFVGGNWKMNGRKQSLGELIGTLNAAKVPA
sp|Q01433|AMPD2_HUMAN	168	1	1.24886e-13	98.292	65.873	S	QIS(1)QDVKLEPDILLR	3	2	-0.043744	0.92878	16.809	2	3017000	2507800	0	0	IEQLEERRQRLERQISQDVKLEPDILLRAKQ
sp|Q05209|PTN12_HUMAN	435	1	1.85771e-05	75.189	18.642	S	NLS(1)FEIK	3	2	-0.71458	0.88783	6.1061	4	3329000	3014000	658260	733690	ESTIEQIDKKLERNLSFEIKKVPLQEGPKSF
sp|Q05519|SRS11_HUMAN	434	1	8.06433e-65	151.03	128.02	S	DYDEEEQGYDS(1)EK	11	2	-0.12105	0.81951	1.5595	2	0	0	1822400	1843100	KQVTRDYDEEEQGYDSEKEKKEEKKPIETGS
sp|Q09666|AHNK_HUMAN	135	1	3.60021e-51	141.36	105.23	S	LKS(1)EDGVEGDLGETQSR	3	3	-0.13181	0.90883	22.524	10	39190000	39717000	9858400	9800100	EYQRIYTTKIKPRLKSEDGVEGDLGETQSRT
sp|Q09666|AHNK_HUMAN	5749	1	1.37923e-07	81.346	59.67	S	AS(1)LGS(1)LEGEAEAEASSPK	2	2	0.17209	0.90276	16.097	2	0	0	1791400	2212000	ASISGSKGDLKSSKASLGSLEGEAEAEASSP
sp|Q12888|TP53B_HUMAN	1430	1	5.0489e-08	74.776	51.549	S	ETAVPGPLGIEDIS(1)PNLS(1)PDDK	18	3	0.097101	1.6202	42.213	2	3939700	4144300	402100	700870	AVPGPLGIEDISPNLSPDDKSFSRVVPRVPD
sp|Q13144|EI2BE_HUMAN	717	1	0.00039019	66.448	45.842	S	FIQWLKEAEEES(1)S(1)EDD	12	2	0.046006	0.70141	4.5625	2	2159900	1689600	0	0	QLQRFIQWLKEAEEESSEDD___________
sp|Q13144|EI2BE_HUMAN	718	1	0.00039019	66.448	45.842	S	FIQWLKEAEEES(1)S(1)EDD	13	2	0.046006	0.70141	4.5625	2	2159900	1689600	0	0	LQRFIQWLKEAEEESSEDD____________
sp|Q13435|SF3B2_HUMAN	431	1	0.000116851	66.017	48.94	S	GFEEEHKDS(1)DDDS(1)S(1)DDEQEK	9	3	-0.45513	N.A.	N.A.	N.A.	0	0	0	0	SAAPKKKGFEEEHKDSDDDSSDDEQEKKPEA
sp|Q13435|SF3B2_HUMAN	435	1	0.000116851	66.017	48.94	S	GFEEEHKDS(1)DDDS(1)S(1)DDEQEK	13	3	-0.45513	N.A.	N.A.	N.A.	0	0	0	0	KKKGFEEEHKDSDDDSSDDEQEKKPEAPKLS
sp|Q13435|SF3B2_HUMAN	436	1	0.000116851	66.017	48.94	S	GFEEEHKDS(1)DDDS(1)S(1)DDEQEK	14	3	-0.45513	N.A.	N.A.	N.A.	0	0	0	0	KKGFEEEHKDSDDDSSDDEQEKKPEAPKLSK
sp|Q13442|HAP28_HUMAN	63	1	2.16064e-237	262.05	238.29	S	S(0.012)LDS(0.988)DES(1)EDEEDDYQQK	7	2	-0.043786	0.85767	29.839	3	135350000	63451000	29830000	35454000	AGDPKKEKKSLDSDESEDEEDDYQQKRKGVE
sp|Q13442|HAP28_HUMAN	60	1	0	283.64	245.31	S	SLDS(1)DESEDEEDDYQQK	4	2	0.40288	0.42337	29.877	4	108600000	52042000	30806000	35652000	DGAAGDPKKEKKSLDSDESEDEEDDYQQKRK
sp|Q13547|HDAC1_HUMAN	421	1	1.43866e-19	107.56	93.219	S	RIACEEEFS(1)DS(1)EEEGEGGRK	9	3	-0.19056	1.0339	21.094	7	41043000	50299000	6222100	6161800	SICSSDKRIACEEEFSDSEEEGEGGRKNSSN
sp|Q13547|HDAC1_HUMAN	423	1	1.43866e-19	107.56	93.219	S	RIACEEEFS(1)DS(1)EEEGEGGRK	11	3	-0.19056	1.0339	21.094	7	41043000	50299000	6222100	6161800	CSSDKRIACEEEFSDSEEEGEGGRKNSSNFK
sp|Q13616|CUL1_HUMAN	114	1	0.0301082	41.56	12.983	S	DGEDLMDES(1)VLK	9	2	1.0147	N.A.	N.A.	N.A.	0	0	0	0	YLTNLLKDGEDLMDESVLKFYTQQWEDYRFS
sp|Q14247|SRC8_HUMAN	405	1	4.62041e-40	135.33	79.292	S	T(0.051)QT(0.949)PPVS(1)PAPQPTEER	7	2	0.014821	1.0007	13.891	5	17524000	19878000	6061500	7787000	KLEEQARAKTQTPPVSPAPQPTEERLPSSPV
sp|Q14566|MCM6_HUMAN	762	1	8.15099e-208	229.6	179.5	S	EIESEIDS(1)EEELINK	8	2	-0.38867	0.52919	19.246	2	4667500	2514700	0	0	ELVNWYLKEIESEIDSEEELINKKRIIEKVI
sp|Q14694|UBP10_HUMAN	576	1	1.61963e-56	139.55	120.15	S	NHSVNEEEQEEQGEGS(1)EDEWEQVGPR	16	3	-0.052135	0.93042	10.515	3	7708500	7180000	1114500	1298100	NHSVNEEEQEEQGEGSEDEWEQVGPRNKTSV
sp|Q15019|SEPT2_HUMAN	218	1	7.6851e-30	121.42	103.4	S	IYHLPDAES(1)DEDEDFK	9	3	0.01295	0.91949	36.542	7	26214000	20827000	15356000	17664000	IEEHNIKIYHLPDAESDEDEDFKEQTRLLKA
sp|Q15121|PEA15_HUMAN	116	1	2.30733e-13	97.095	61.223	S	QPS(1)EEEIIK	3	2	0.033685	1.0003	11.768	8	74915000	68307000	10577000	13903000	RIPSAKKYKDIIRQPSEEEIIKLAPPPKKA_
sp|Q15424|SAFB1_HUMAN	604	1	3.24503e-09	90.149	38.2	S	SVVS(1)FDK	4	2	-0.020338	0.83789	12.543	2	0	0	1091800	1100900	SQDRKSASREKRSVVSFDKVKEPRKSRDSES
sp|Q15527|SURF2_HUMAN	217	1	0.0290535	42.336	12.792	T	RET(1)T(1)VY(1)R	3	2	-1.5354	N.A.	N.A.	N.A.	0	0	0	0	AKPPREKATDESRRETTVYRGLVQKRGKKQL
sp|Q15527|SURF2_HUMAN	218	1	0.0290535	42.336	12.792	T	RET(1)T(1)VY(1)R	4	2	-1.5354	N.A.	N.A.	N.A.	0	0	0	0	KPPREKATDESRRETTVYRGLVQKRGKKQLG
sp|Q16204|CCDC6_HUMAN	240	1	1.34727e-29	125.45	98.479	S	LDQPVS(1)APPS(1)PR	6	2	0.1986	1.0886	3.6749	4	21523000	26114000	5390500	7146900	EAEKRILQEKLDQPVSAPPSPRDISMEIDSP
sp|Q16204|CCDC6_HUMAN	244	1	1.34727e-29	125.45	98.479	S	LDQPVS(1)APPS(1)PR	10	2	0.1986	1.0886	3.6749	4	21523000	26114000	5390500	7146900	RILQEKLDQPVSAPPSPRDISMEIDSPENMM
sp|Q4G0J3|LARP7_HUMAN	337	1	5.82662e-05	76.728	51.49	S	DIEIS(1)T(1)EEEK	5	2	0.22223	1.3352	28.142	2	0	0	884360	1246300	KEASEASKENRDIEISTEEEKDTGDLKDSSL
sp|Q4G0J3|LARP7_HUMAN	338	1	5.82662e-05	76.728	51.49	T	DIEIS(1)T(1)EEEK	6	2	0.22223	1.3352	28.142	2	0	0	884360	1246300	EASEASKENRDIEISTEEEKDTGDLKDSSLL
sp|Q53GS9|SNUT2_HUMAN	82	1	0.0233417	42.633	24.676	S	EREVDEDS(1)EPEREVR	8	3	0.062523	1.1357	18.785	2	2230600	2283600	0	0	VPFVRVKREREVDEDSEPEREVRAKNGRVDS
sp|Q5H9R7|PP6R3_HUMAN	617	1	1.77981e-21	108.49	92.687	S	IQQFDDGGS(1)DEEDIWEEK	9	2	-0.035567	1.0342	20.819	7	4812200	5125100	1703200	2165800	EACCKERIQQFDDGGSDEEDIWEEKHIAFTP
sp|Q5HY64|FA47C_HUMAN	688	1	0.00201613	79.461	30.105	S	VS(1)HLRPEPPET(1)GVSR	2	2	0.19692	0.18353	N.A.	1	4330000	491200	0	0	TGVSHLCPEPPETRVSHLRPEPPETGVSRLH
sp|Q5JTD0|TJAP1_HUMAN	300	1	1.06052e-20	104.88	72.023	S	GS(1)PEEELPLPAFEK	2	2	-0.23379	1.1596	14.759	3	364300	510870	595480	1032200	PQPNGECHSLGTARGSPEEELPLPAFEKLNP
sp|Q5JTH9|RRP12_HUMAN	1080	1	4.21485e-17	101.86	84.756	S	GDSIEEILADS(1)EDEEDNEEEER	11	2	-0.66992	1.3487	10.942	5	1064100	1374300	6834900	9658400	PAQGKGDSIEEILADSEDEEDNEEEERSRGK
sp|Q5SNX5|F27E2_HUMAN	111	1	0.0280022	49.715	7.839	S	QS(1)LIAKALK	2	2	2.2297	N.A.	N.A.	N.A.	0	0	0	0	ENGRHTHIHTQTHRQSLIAKALKDTHPGNP_
sp|Q5T200|ZC3HD_HUMAN	265	1	1.86105e-10	88.319	57.23	S	GPRT(1)PS(1)PPPPIPEDIALGK	6	3	-0.1447	0.99189	0.71682	2	0	0	3437100	4143400	NSKTNQSKKKGPRTPSPPPPIPEDIALGKKY
sp|Q5T200|ZC3HD_HUMAN	263	1	1.86105e-10	88.319	57.23	T	GPRT(1)PS(1)PPPPIPEDIALGK	4	3	-0.1447	0.99189	0.71682	2	0	0	3437100	4143400	QRNSKTNQSKKKGPRTPSPPPPIPEDIALGK
sp|Q5VWP3|MLIP_HUMAN	63	1	0.0231609	50.149	6.4589	S	FLVKIPEES(1)S(1)DK	9	2	-0.032225	N.A.	N.A.	N.A.	1011100	0	0	0	QLADTSKFLVKIPEESSDKSPETVNRSKSND
sp|Q5VWP3|MLIP_HUMAN	64	1	0.0231609	50.149	6.4589	S	FLVKIPEES(1)S(1)DK	10	2	-0.032225	N.A.	N.A.	N.A.	1011100	0	0	0	LADTSKFLVKIPEESSDKSPETVNRSKSNDY
sp|Q6ZQR2|CI171_HUMAN	43	1	0.0173661	75.057	11.614	S	RPLT(1)VADIRS(1)GMENER	10	2	1.9769	N.A.	N.A.	N.A.	0	2952900	0	0	VCPPPRRPLTVADIRSGMENERLGVVRDSMF
sp|Q6ZQR2|CI171_HUMAN	37	1	0.0173661	75.057	11.614	T	RPLT(1)VADIRS(1)GMENER	4	2	1.9769	N.A.	N.A.	N.A.	0	2952900	0	0	RRTVSQVCPPPRRPLTVADIRSGMENERLGV
sp|Q7Z4V5|HDGR2_HUMAN	366	1	9.92272e-12	88.176	74.809	S	GEAERGS(1)GGS(1)S(1)GDELREDDEPVK	7	3	-0.0074929	1.033	4.4926	3	1685300	2000100	7332900	9592600	ERRRERADRGEAERGSGGSSGDELREDDEPV
sp|Q7Z4V5|HDGR2_HUMAN	369	1	9.92272e-12	88.176	74.809	S	GEAERGS(1)GGS(1)S(1)GDELREDDEPVK	10	3	-0.0074929	0.97456	20.093	2	1685300	2000100	8756600	11283000	RERADRGEAERGSGGSSGDELREDDEPVKKR
sp|Q7Z4V5|HDGR2_HUMAN	370	1	9.92272e-12	88.176	74.809	S	GEAERGS(1)GGS(1)S(1)GDELREDDEPVK	11	3	-0.0074929	0.97456	20.093	2	1685300	2000100	8756600	11283000	ERADRGEAERGSGGSSGDELREDDEPVKKRG
sp|Q7Z4V5|HDGR2_HUMAN	652	1	0.00047901	62.035	30.994	S	EGPDLDRPGS(1)DRQER	10	3	0.19245	0.65949	24.043	4	5000400	4161400	1227500	916210	LHDSVREGPDLDRPGSDRQERERARGDSEAL
sp|Q7Z5K2|WAPL_HUMAN	226	1	5.68679e-09	103.46	59.96	S	RPES(0.859)PS(0.141)EIS(1)PIK	9	3	-0.31375	0.92088	20.385	6	7537600	7494300	3224400	3643300	WNSQFGKRPESPSEISPIKGSVRTGLFEWDN
sp|Q7Z5L9|I2BP2_HUMAN	360	1	0.0240704	42.059	14.729	S	RKPS(1)PEPEGEVGPPK	4	3	-0.43606	1.0036	0.51267	2	0	0	475640	436830	NGSKAVARTARKRKPSPEPEGEVGPPKINGE
sp|Q8IYB3|SRRM1_HUMAN	874	1	2.14315e-117	191.73	154.3	S	KET(1)ES(1)EAEDNLDDLEK	5	2	-0.094577	1.4394	10.966	3	21971000	23204000	8983100	8997400	QEEPVAAPEPKKETESEAEDNLDDLEKHLRE
sp|Q8IYB3|SRRM1_HUMAN	872	1	2.14315e-117	191.73	154.3	T	KET(1)ES(1)EAEDNLDDLEK	3	2	-0.094577	1.1845	24.402	3	17070000	17014000	8527500	8254300	LAQEEPVAAPEPKKETESEAEDNLDDLEKHL
sp|Q8IYB3|SRRM1_HUMAN	402	1	4.81648e-06	80.014	61.786	S	HRPS(1)PPAT(1)PPPK	4	2	0.16948	1.0206	4.8894	6	2201400	2317900	7428400	8619600	RLSPSASPPRRRHRPSPPATPPPKTRHSPTP
sp|Q8IYB3|SRRM1_HUMAN	406	1	4.81648e-06	80.014	61.786	T	HRPS(1)PPAT(1)PPPK	8	2	0.16948	1.0206	4.8894	6	2201400	2317900	7428400	8619600	SASPPRRRHRPSPPATPPPKTRHSPTPQQSN
sp|Q8IYB3|SRRM1_HUMAN	393	1	3.21254e-05	78.244	39.845	S	RLS(1)PS(1)AS(1)PPR	7	2	-0.071963	1.006	6.8534	8	29241000	29830000	8805200	11246000	TSSPPRKTRRLSPSASPPRRRHRPSPPATPP
sp|Q8IYB3|SRRM1_HUMAN	389	1	3.21254e-05	78.244	39.845	S	RLS(1)PS(1)AS(1)PPR	3	2	-0.071963	0.9968	7.1909	7	29241000	29830000	6795800	8565700	PPKRTSSPPRKTRRLSPSASPPRRRHRPSPP
sp|Q8IYB3|SRRM1_HUMAN	391	1	4.98931e-05	75.998	52.679	S	RLS(1)PS(1)AS(1)PPR	5	2	-0.071963	0.96683	N.A.	1	2445100	2360100	4054200	5437800	KRTSSPPRKTRRLSPSASPPRRRHRPSPPAT
sp|Q8IZP2|ST134_HUMAN;sp|P50502|F10A1_HUMAN	71;75	1	1.07471e-28	148.33	119.99	S	ADEPS(1)S(1)EES(1)DLEIDK	5	2	-0.056155	0.96079	N.A.	1	0	0	14452000	18953000	KPDSKVEEDLKADEPSSEESDLEIDKEGVIE
sp|Q8IZP2|ST134_HUMAN;sp|P50502|F10A1_HUMAN	75;79	1	1.07471e-28	148.33	119.99	S	ADEPS(1)S(1)EES(1)DLEIDK	9	2	-0.056155	0.93086	0.58267	2	0	0	24348000	30212000	KVEEDLKADEPSSEESDLEIDKEGVIEPDTD
sp|Q8IZP2|ST134_HUMAN;sp|P50502|F10A1_HUMAN	72;76	1	1.07471e-28	148.33	119.99	S	ADEPS(1)S(1)EES(1)DLEIDK	6	2	-0.056155	0.92703	N.A.	1	0	0	24348000	30212000	PDSKVEEDLKADEPSSEESDLEIDKEGVIEP
sp|Q8N141|ZFP82_HUMAN	145	1	0.0266029	51.591	19.337	S	MPS(1)EKVS(1)S(1)Y(1)QK	3	2	0.76832	1.889	24.136	4	697370	1751500	381240	874650	QERPQEGYFSSVKMPSEKVSSYQKRTSVTPH
sp|Q8N141|ZFP82_HUMAN	149	1	0.0266029	51.591	19.337	S	MPS(1)EKVS(1)S(1)Y(1)QK	7	2	0.76832	1.889	24.136	4	697370	1751500	381240	874650	QEGYFSSVKMPSEKVSSYQKRTSVTPHQRLH
sp|Q8N141|ZFP82_HUMAN	150	1	0.0266029	51.591	19.337	S	MPS(1)EKVS(1)S(1)Y(1)QK	8	2	0.76832	1.889	24.136	4	697370	1751500	381240	874650	EGYFSSVKMPSEKVSSYQKRTSVTPHQRLHF
sp|Q8N3V7|SYNPO_HUMAN	263	1	1.22226e-29	122.44	95.95	S	VAS(1)EEEEVPLVVYLK	3	2	0.28551	0.98239	8.7411	4	2060900	1508900	470460	697670	YSEEASLLRHLEKVASEEEEVPLVVYLKENA
sp|Q8N9M5|TM102_HUMAN	449	1	0.00744381	57.034	24.943	T	VLEAGT(1)LPHY(1)FLNGR	6	2	1.5883	0.6761	N.A.	1	1197800	564420	0	0	CLGLLDELGRVLEAGTLPHYFLNGRQLRTGD
sp|Q8N9M5|TM102_HUMAN	453	1	0.00744381	57.034	24.943	Y	VLEAGT(1)LPHY(1)FLNGR	10	2	1.5883	0.6761	N.A.	1	1197800	564420	0	0	LDELGRVLEAGTLPHYFLNGRQLRTGDDSAA
sp|Q8N9T8|KRI1_HUMAN	171	1	1.60152e-23	106.75	78.121	S	AFVEDS(1)EDEDGAGEGGSSLLQK	6	3	0.11647	1.1308	9.7976	8	23586000	20756000	5286900	7948200	EQKQLKESFRAFVEDSEDEDGAGEGGSSLLQ
sp|Q8NC44|F134A_HUMAN	385	1	7.92387e-05	69.581	39.287	S	QALDS(1)EEEEEDVAAK	5	2	-0.57481	0.92703	8.8343	2	0	0	907710	924850	DLLGRPQALSRQALDSEEEEEDVAAKETLLR
sp|Q8NE71|ABCF1_HUMAN	228	1	1.33632e-67	153.36	153.36	S	KAEQGS(1)EEEGEGEEEEEEGGESK	6	3	0.11019	0.99095	12.692	4	2970200	3052700	6753000	6530800	PPKQGKEKAKKAEQGSEEEGEGEEEEEEGGE
sp|Q8NE71|ABCF1_HUMAN	105	1	3.81082e-22	106.63	88.397	S	KLS(1)VPT(1)S(1)DEEDEVPAPK	3	2	0.062029	0.95016	10.147	2	7861300	7671700	7457000	10197000	DDGEEKELMERLKKLSVPTSDEEDEVPAPKP
sp|Q8NE71|ABCF1_HUMAN	140	1	5.33365e-139	196.1	173.47	S	GGNVFAALIQDQS(1)EEEEEEEK	13	2	-0.020321	0.92876	4.4369	4	0	0	8062600	8716700	KTKGGNVFAALIQDQSEEEEEEEKHPPKPAK
sp|Q8NE71|ABCF1_HUMAN	109	1	8.06958e-16	100.7	81.838	S	KLS(1)VPT(1)S(1)DEEDEVPAPK	7	2	0.062029	0.88548	3.585	2	3930600	3819000	12540000	15856000	EKELMERLKKLSVPTSDEEDEVPAPKPRGGK
sp|Q8NE71|ABCF1_HUMAN	108	1	3.81082e-22	106.63	88.397	T	KLS(1)VPT(1)S(1)DEEDEVPAPK	6	2	0.062029	0.88548	3.585	2	7861300	7671700	12540000	15856000	EEKELMERLKKLSVPTSDEEDEVPAPKPRGG
sp|Q8NHW5|RLA0L_HUMAN;sp|P05388|RLA0_HUMAN	304;304	1	7.46532e-16	106.99	106.99	S	VEAKEES(1)EES(1)DEDMGFGLFD	7	2	-0.01532	1.095	13.207	2	8881100	8763900	8466700	11928000	PAAAAAPAKVEAKEESEESDEDMGFGLFD__
sp|Q8NHW5|RLA0L_HUMAN;sp|P05388|RLA0_HUMAN	307;307	1	6.27539e-13	106.99	106.99	S	VEAKEES(1)EES(1)DEDMGFGLFD	10	2	-0.01532	0.95528	4.8745	6	8881100	8763900	7852900	11306000	AAAPAKVEAKEESEESDEDMGFGLFD_____
sp|Q8TAD8|SNIP1_HUMAN	35	1	1.41707e-39	127.52	90.168	S	QERLS(1)PEVAPPAHR	5	3	-0.62875	1.0331	7.8644	4	6902300	8044800	947310	1302100	DVVLPAGVVVKQERLSPEVAPPAHRRPDHSG
sp|Q8WX93|PALLD_HUMAN	893	1	1.44653e-08	85.973	49.445	S	IAS(1)DEEIQGTK	3	2	-0.077416	1.0846	10.521	4	9219000	9587500	1579600	2170600	PAGFPKKASRTARIASDEEIQGTKDAVIQDL
sp|Q8WXI9|P66B_HUMAN	122	1	1.51079e-23	111.82	91.89	S	GRLT(1)PS(1)PDIIVLSDNEAS(0.032)S(0.968)PR	6	3	0.28757	0.98966	15.322	2	3889800	6103900	3133600	4523100	MSARRSEPERGRLTPSPDIIVLSDNEASSPR
sp|Q8WXI9|P66B_HUMAN	120	1	1.51079e-23	111.82	91.89	T	GRLT(1)PS(1)PDIIVLS(1)DNEASSPR	4	3	0.17902	0.98966	15.322	2	3889800	6103900	3133600	4523100	VDMSARRSEPERGRLTPSPDIIVLSDNEASS
sp|Q92466|DDB2_HUMAN	24	1	9.11523e-06	77.644	53.292	S	RS(1)RS(1)PLELEPEAK	2	3	-0.41973	1.7598	43.431	2	2887100	3963700	223650	666160	TQKTSEIVLRPRNKRSRSPLELEPEAKKLCA
sp|Q92466|DDB2_HUMAN	26	1	2.48518e-20	107.97	93.175	S	RS(1)RS(1)PLELEPEAK	4	3	-0.41973	1.4913	4.7897	2	2887100	3963700	1949700	3417300	KTSEIVLRPRNKRSRSPLELEPEAKKLCAKG
sp|Q92769|HDAC2_HUMAN	422	1	2.14043e-13	114.57	91.686	S	RIACDEEFS(1)DS(1)EDEGEGGRR	9	3	-0.17475	1.132	12.057	6	55876000	74756000	9601500	14491000	SIRASDKRIACDEEFSDSEDEGEGGRRNVAD
sp|Q92769|HDAC2_HUMAN	424	1	2.14043e-13	114.57	91.686	S	RIACDEEFS(1)DS(1)EDEGEGGRR	11	3	-0.17475	1.132	12.057	6	55876000	74756000	9601500	14491000	RASDKRIACDEEFSDSEDEGEGGRRNVADHK
sp|Q92882|OSTF1_HUMAN	213	1	1.42313e-39	127.57	111.77	S	TLSNAEDYLDDEDS(1)D	14	2	-0.009559	0.79327	6.4269	2	0	0	4180500	3797300	VRTLSNAEDYLDDEDSD______________
sp|Q969E4|TCAL3_HUMAN	65	1	3.76242e-17	103.2	40.61	S	REDEGEPGDEGQLEDEGS(1)QEK	18	3	0.1907	1.6275	4.1686	2	0	0	685570	1174400	DEGEPGDEGQLEDEGSQEKQGRSEGEGKPQG
sp|Q96AT1|K1143_HUMAN	50	1	4.75129e-06	69.876	52.214	S	RIQPQPPDEDGDHS(1)DKEDEQPQVVVLK	14	4	0.045899	1.208	1.1733	2	4438400	4190800	0	0	TKRIQPQPPDEDGDHSDKEDEQPQVVVLKKG
sp|Q96AX9|MIB2_HUMAN	412	1	0.0290856	44.045	8.3341	T	LQAGHGEWT(1)DDMAPALGR	9	2	1.3651	10.082	N.A.	1	181400	2613100	0	0	DLDTVKRLQAGHGEWTDDMAPALGRVGKVVK
sp|Q96KR1|ZFR_HUMAN	1054	1	0.000169618	66.308	41.24	S	RDS(1)DGVDGFEAEGK	3	2	-1.1092	0.61147	N.A.	1	0	0	375990	354540	SQRFNIHNNRKRRRDSDGVDGFEAEGKKDKK
sp|Q96ST2|IWS1_HUMAN	398	1	0.0299439	63.46	37.637	S	AAVLS(1)DS(1)EDEEK	5	2	0.3011	1.4551	N.A.	1	0	0	356280	559330	EGEEEKVAKRKAAVLSDSEDEEKASAKKSRV
sp|Q96ST2|IWS1_HUMAN	400	1	0.0299439	63.46	37.637	S	AAVLS(1)DS(1)EDEEK	7	2	0.3011	1.4551	N.A.	1	0	0	356280	559330	EEEKVAKRKAAVLSDSEDEEKASAKKSRVVS
sp|Q96T23|RSF1_HUMAN	1345	1	6.52621e-21	108.96	71.195	S	IES(1)DEEEDFENVGK	3	2	-0.053717	1.3971	4.255	2	0	0	1022000	1730900	LPSEQESTKKPYRIESDEEEDFENVGKVGSP
sp|Q99459|CDC5L_HUMAN	153	1	0.00121091	66.606	16.682	S	PARPDPIDMDEDELEMLS(1)EAR	18	3	0.72367	N.A.	N.A.	N.A.	0	2162100	0	0	RPDPIDMDEDELEMLSEARARLANTQGKKAK
sp|Q99543|DNJC2_HUMAN	47	1	2.38193e-20	105.5	85.372	S	NAS(1)AS(1)FQELEDKK	3	2	-0.007447	1.0515	1.862	2	0	0	7291300	8134200	GRWFEAFVKRRNRNASASFQELEDKKELSEE
sp|Q99543|DNJC2_HUMAN	49	1	2.38193e-20	105.5	85.372	S	NAS(1)AS(1)FQELEDKK	5	2	-0.007447	0.92817	11.973	3	0	0	5980100	6756500	WFEAFVKRRNRNASASFQELEDKKELSEESE
sp|Q99543|DNJC2_HUMAN	60	1	0.000586057	72.583	55.153	S	ELS(1)EES(1)EDEELQLEEFPMLK	3	3	-0.034981	0.89504	N.A.	1	0	0	101790	137110	NASASFQELEDKKELSEESEDEELQLEEFPM
sp|Q99543|DNJC2_HUMAN	63	1	0.000586057	72.583	55.153	S	ELS(1)EES(1)EDEELQLEEFPMLK	6	3	-0.034981	0.89504	N.A.	1	0	0	101790	137110	ASFQELEDKKELSEESEDEELQLEEFPMLKT
sp|Q99570|PI3R4_HUMAN	429	1	0.0144492	48.872	18.032	S	IT(1)PY(1)LLHFS(1)NDS(1)VPR	12	2	0.85524	0.71092	4.5362	2	12196000	9353700	0	0	LLDRITPYLLHFSNDSVPRVRAEALRTLTKV
sp|Q99570|PI3R4_HUMAN	419	1	0.0144492	48.872	18.032	T	IT(1)PY(1)LLHFS(1)NDS(1)VPR	2	2	0.85524	0.71092	4.5362	2	12196000	9353700	1094600	840180	HLAPRLSVEILLDRITPYLLHFSNDSVPRVR
sp|Q99570|PI3R4_HUMAN	426	1	0.0144492	48.872	18.032	S	IT(1)PY(1)LLHFS(1)NDS(1)VPR	9	2	0.85524	0.68848	12.098	3	12196000	9353700	1094600	840180	VEILLDRITPYLLHFSNDSVPRVRAEALRTL
sp|Q99570|PI3R4_HUMAN	421	1	0.0144492	48.872	18.032	Y	IT(1)PY(1)LLHFS(1)NDS(1)VPR	4	2	0.85524	0.68848	12.098	3	12196000	9353700	1094600	840180	APRLSVEILLDRITPYLLHFSNDSVPRVRAE
sp|Q9BPX3|CND3_HUMAN	674	1	1.07183e-40	133.96	133.96	S	TLHCEGTEINS(1)DDEQESK	11	3	0.023988	1.0274	10.476	6	28490000	26388000	7640400	8215600	TKKIKTLHCEGTEINSDDEQESKEVEETATA
sp|Q9BW71|HIRP3_HUMAN	289	1	7.86948e-22	115.02	83.102	S	RLLGDS(1)DS(1)EEEQK	6	2	-0.51202	1.0914	8.9615	2	0	0	3203400	4332900	RSCKQKSQAKRLLGDSDSEEEQKEAASSGDD
sp|Q9BW71|HIRP3_HUMAN	291	1	7.86948e-22	115.02	83.102	S	RLLGDS(1)DS(1)EEEQK	8	2	-0.51202	1.0914	8.9615	2	0	0	3203400	4332900	CKQKSQAKRLLGDSDSEEEQKEAASSGDDSG
sp|Q9C0C2|TB182_HUMAN	672	1	1.06858e-31	120.32	120.32	S	TEAQDLCRAS(1)PEPPGPESSSR	10	3	0.20594	1.012	20.211	3	12280000	13034000	1087200	864040	ETTQARTEAQDLCRASPEPPGPESSSRWLDD
sp|Q9C0C2|TB182_HUMAN	1620	1	2.96962e-116	183.22	161.87	S	VPS(1)S(1)DEEVVEEPQSR	3	2	-0.034019	0.87049	16.044	11	35951000	34738000	9495500	10123000	HLFQDSTEPRASRVPSSDEEVVEEPQSRRTR
sp|Q9C0C2|TB182_HUMAN	1621	1	2.96962e-116	183.22	161.87	S	VPS(1)S(1)DEEVVEEPQSR	4	2	-0.034019	0.87049	16.044	11	35951000	34738000	9495500	10123000	LFQDSTEPRASRVPSSDEEVVEEPQSRRTRM
sp|Q9C0C9|UBE2O_HUMAN	87	1	0.000129087	63.606	42.928	S	LIHGEDS(1)DS(1)EGEEEGR	7	2	-0.10076	1.2115	N.A.	1	0	0	203880	223040	GSVHFGLVRLIHGEDSDSEGEEEGRGSSGCS
sp|Q9C0C9|UBE2O_HUMAN	89	1	0.000129087	63.606	42.928	S	LIHGEDS(1)DS(1)EGEEEGR	9	2	-0.10076	1.2115	N.A.	1	0	0	203880	223040	VHFGLVRLIHGEDSDSEGEEEGRGSSGCSEA
sp|Q9H0D6|XRN2_HUMAN	499	1	3.26375e-98	176.77	153.23	S	RKAEDS(1)DS(1)EPEPEDNVR	6	2	-0.082783	0.93307	18.932	14	91839000	85455000	22747000	26165000	GSPSPLGGIKRKAEDSDSEPEPEDNVRLWEA
sp|Q9H0D6|XRN2_HUMAN	501	1	3.26375e-98	176.77	153.23	S	RKAEDS(1)DS(1)EPEPEDNVR	8	2	-0.082783	0.93307	18.932	14	91839000	85455000	22747000	26165000	PSPLGGIKRKAEDSDSEPEPEDNVRLWEAGW
sp|Q9H1E3|NUCKS_HUMAN	214	1	8.81546e-82	168.42	154.67	S	EKT(1)PS(1)PKEEDEEPES(1)PPEK	15	2	0.25702	1.0098	21.162	10	32857000	38005000	24384000	28329000	KEKTPSPKEEDEEPESPPEKKTSTSPPPEKS
sp|Q9H1E3|NUCKS_HUMAN	204	1	8.81546e-82	168.42	154.67	S	EKT(1)PS(1)PKEEDEEPES(1)PPEK	5	2	0.25702	0.90573	8.3756	4	22858000	28222000	21579000	25288000	VGRPTASKASKEKTPSPKEEDEEPESPPEKK
sp|Q9H1E3|NUCKS_HUMAN	202	1	8.81546e-82	168.42	154.67	T	EKT(1)PS(1)PKEEDEEPES(1)PPEK	3	2	0.25702	0.90573	8.3756	4	22858000	28222000	21242000	24658000	GKVGRPTASKASKEKTPSPKEEDEEPESPPE
sp|Q9H211|CDT1_HUMAN	31	1	0.00613117	43.37	27.936	S	LACRT(1)PS(1)PARPALR	7	3	-0.41965	328.66	N.A.	1	518030	140340000	0	0	GPPRIAPPKLACRTPSPARPALRAPASATSG
sp|Q9H211|CDT1_HUMAN	29	1	0.00613117	43.37	27.936	T	LACRT(1)PS(1)PARPALR	5	3	-0.41965	328.66	N.A.	1	518030	140340000	0	0	RPGPPRIAPPKLACRTPSPARPALRAPASAT
sp|Q9H307|PININ_HUMAN	347	1	1.92623e-63	153.2	102.07	S	EIAIVHS(1)DAEK	7	2	-0.10765	1.0254	6.1427	4	0	0	4130000	5021200	EEAGEEEEKEIAIVHSDAEKEQEEEEQKQEM
sp|Q9H3N1|TMX1_HUMAN	247	1	3.93013e-83	169.6	139.36	S	KVEEEQEADEEDVS(1)EEEAESK	14	3	0.068711	1.1157	15.069	12	48898000	49145000	18657000	22359000	LKKVEEEQEADEEDVSEEEAESKEGTNKDFP
sp|Q9H6F5|CCD86_HUMAN	91	1	5.29269e-08	72.383	35.206	S	LQQGAGLESPQGQPEPGAAS(1)PQR	20	3	0.22843	1.1352	5.7094	4	4208800	4034400	5041000	6756000	AGLESPQGQPEPGAASPQRQQDLHLESPQRQ
sp|Q9H7N4|SFR19_HUMAN	498	1	1.75095e-16	96.234	96.234	S	QRS(1)PS(1)PAPAPAPAAAAGPPTR	3	3	0.10269	0.95673	27.341	8	25062000	22667000	5641900	7049000	RRKILTQRRERYRQRSPSPAPAPAPAAAAGP
sp|Q9H7N4|SFR19_HUMAN	500	1	1.75095e-16	96.234	96.234	S	QRS(1)PS(1)PAPAPAPAAAAGPPTR	5	3	0.10269	0.95673	27.341	8	25062000	22667000	5641900	7049000	KILTQRRERYRQRSPSPAPAPAPAAAAGPPT
sp|Q9H819|DJC18_HUMAN	12	1	0.0254654	52.071	24.742	T	WT(1)EAY(1)IDAVRR	2	2	0.25314	0.77834	10.145	3	5730200	4795100	1544300	1612100	____MAATLGSGERWTEAYIDAVRRNKYPED
sp|Q9HB14|KCNKD_HUMAN	286	1	0.00847585	57.149	11.991	S	QS(1)LNWILR	2	2	-0.31981	1.2109	19.53	2	0	0	478070	894570	CIYSLFNVISILIKQSLNWILRKMDSGCCPQ
sp|Q9NQZ2|SAS10_HUMAN	365	1	1.50134e-99	173.24	146.32	S	TSAAACAVTDLS(1)DDS(1)DFDEK	12	2	0.34152	1.1807	41.483	7	40764000	40926000	7931600	10174000	SVSKTSAAACAVTDLSDDSDFDEKAKLKYYK
sp|Q9NQZ2|SAS10_HUMAN	368	1	1.50134e-99	173.24	146.32	S	TSAAACAVTDLS(1)DDS(1)DFDEKAK	15	3	-0.9238	1.1807	41.483	7	40764000	40926000	7931600	10174000	KTSAAACAVTDLSDDSDFDEKAKLKYYKEIE
sp|Q9NR30|DDX21_HUMAN	121	1	0.000167973	66.568	50.749	S	NEEPS(1)EEEIDAPKPK	5	3	-0.21388	0.9924	10.086	3	7295600	6337800	680080	846410	VVSSKTKKVTKNEEPSEEEIDAPKPKKMKKE
sp|Q9NRG9|AAAS_HUMAN	495	1	2.36852e-05	73.233	40.818	S	FS(1)PVLGR	2	2	0.10765	0.99436	0.58787	2	0	0	529450	724660	AHIPLYFVNAQFPRFSPVLGRAQEPPAGGGG
sp|Q9NTZ6|RBM12_HUMAN	506	1	0.0206928	47.223	20.191	T	FIQVHPIT(1)KKGMLEK	8	2	-0.13622	N.A.	N.A.	N.A.	0	0	0	0	HKQYMGNRFIQVHPITKKGMLEKIDMIRKRL
sp|Q9NXG2|THUM1_HUMAN	86	1	1.03602e-15	101.92	74.66	S	DQQPS(1)GS(1)EGEDDDAEAALK	5	3	-0.23682	1.1135	6.8022	4	4278200	5744700	3555500	3782200	DMYGPEKFTDKDQQPSGSEGEDDDAEAALKK
sp|Q9NXG2|THUM1_HUMAN	88	1	1.03602e-15	101.92	74.66	S	DQQPS(1)GS(1)EGEDDDAEAALK	7	3	-0.23682	1.1135	6.8022	4	4278200	5744700	3555500	3782200	YGPEKFTDKDQQPSGSEGEDDDAEAALKKEV
sp|Q9NYF8|BCLF1_HUMAN	177	1	0.00461775	47.732	29.4	S	KAEGEPQEES(1)PLK	10	2	-0.04482	0.98502	N.A.	1	0	0	373070	493300	QEKQTKKAEGEPQEESPLKSKSQEEPKDTFE
sp|Q9NYV4|CDK12_HUMAN	681	1	1.18431e-12	83.871	70.505	S	HLLTDLPLPPELPGGDLS(1)PPDS(1)PEPK	18	3	0.089762	0.99702	3.1414	4	3761000	3240900	619910	809400	LTDLPLPPELPGGDLSPPDSPEPKAITPPQQ
sp|Q9NYV4|CDK12_HUMAN	685	1	1.18431e-12	83.871	70.505	S	HLLTDLPLPPELPGGDLS(1)PPDS(1)PEPK	22	3	-0.12591	0.99702	3.1414	4	3761000	3240900	619910	809400	PLPPELPGGDLSPPDSPEPKAITPPQQPYKK
sp|Q9NZ63|CI078_HUMAN	15	1	0.000805952	74.726	51.603	S	RRGDS(1)ES(1)EEDEQDSEEVR	5	3	-0.18059	1.0136	11.276	3	662520	796180	1096200	1864300	_MPVVRKIFRRRRGDSESEEDEQDSEEVRLK
sp|Q9NZH5|PTTG2_HUMAN;sp|O95997|PTTG1_HUMAN	165;165	1	0.00154845	60.631	39.897	S	LFQLGPPS(1)PVK	8	2	-0.20281	1.3674	6.5231	2	0	0	439620	644840	DEEGELEKLFQLGPPSPVKMPSPPWECNLLQ
sp|Q9P035|HACD3_HUMAN	114	1	0.000738755	64.588	47.335	S	WLDES(1)DAEMELR	5	2	-0.57179	1.0467	N.A.	1	0	0	388200	504920	RPLFLAPDFDRWLDESDAEMELRAKEEERLN
sp|Q9UBL3|ASH2L_HUMAN	623	1	0.0293946	48.756	12.36	S	RS(1)PPWEP	2	2	-0.4903	1.885	N.A.	1	0	0	99462	289230	ADVLYHVETEVDGRRSPPWEP__________
sp|Q9UDY2|ZO2_HUMAN	130	1	0.0200664	53.551	33.862	S	VQVAALQAS(1)PPLDQDDR	9	2	-0.28843	1.1143	N.A.	1	0	0	608930	962570	VVKRPRKVQVAALQASPPLDQDDRAFEVMDE
sp|Q9UFC0|LRWD1_HUMAN	212	1	0.000361254	62.104	43.098	S	ANS(1)PEKPPEAGAAHKPR	3	4	0.19402	1.4632	0.75264	2	2782100	4064800	0	0	EELVAASRTQVQKANSPEKPPEAGAAHKPRA
sp|Q9UIG0|BAZ1B_HUMAN	1468	1	5.58685e-52	143	127.28	S	LAEDEGDS(1)EPEAVGQSR	8	2	0.43486	1.1955	14.985	8	8061100	11344000	3963400	5290000	KRKKFPDRLAEDEGDSEPEAVGQSRGRRQKK
sp|Q9UKA8|RCAN3_HUMAN;sp|P53805|RCAN1_HUMAN	148;163	1	1.31621e-09	88.071	69.136	S	QFLIS(1)PPAS(1)PPVGWK	5	2	-0.23278	1.0226	8.6512	4	1475500	1382600	511570	695120	KSYLLPPQPVKQFLISPPASPPVGWKQSEDA
sp|Q9UKA8|RCAN3_HUMAN;sp|P53805|RCAN1_HUMAN	152;167	1	1.31621e-09	88.071	69.136	S	QFLIS(1)PPAS(1)PPVGWK	9	2	-0.23278	1.0226	8.6512	4	1475500	1382600	511570	695120	LPPQPVKQFLISPPASPPVGWKQSEDAMPVI
sp|Q9UKM9|RALY_HUMAN	135	1	0.000304832	71.879	40.531	S	GRLS(1)PVPVPR	4	2	-0.051732	0.91349	5.626	6	12467000	12319000	1260600	1323800	RDDFYDRLFDYRGRLSPVPVPRAVPVKRPRV
sp|Q9ULH1|ASAP1_HUMAN	726	1	3.52861e-22	110.77	74.497	S	QEEIDES(1)DDDLDDKPS(1)PIK	16	3	0.40197	1.3014	13.321	2	0	0	1739100	1766900	QEEIDESDDDLDDKPSPIKKERSPRPQSFCH
sp|Q9ULH1|ASAP1_HUMAN	717	1	3.52861e-22	110.77	74.497	S	QEEIDES(1)DDDLDDKPS(1)PIK	7	3	0.40197	1.0909	13.037	2	0	0	3138600	3468400	HVEYEWNLRQEEIDESDDDLDDKPSPIKKER
sp|Q9Y2V2|CHSP1_HUMAN	30	1	1.63875e-21	106.28	82.406	S	ERS(1)PS(1)PLRGNVVPS(0.988)PLPT(0.012)R	3	3	0.12935	1.0285	14.047	5	36095000	39856000	37075000	39697000	QASVGLLDTPRSRERSPSPLRGNVVPSPLPT
sp|Q9Y2V2|CHSP1_HUMAN	32	1	1.63875e-21	106.28	82.406	S	ERS(1)PS(1)PLRGNVVPS(0.988)PLPT(0.012)R	5	3	0.12935	0.85578	15.378	7	36287000	40231000	38379000	41336000	SVGLLDTPRSRERSPSPLRGNVVPSPLPTRR
sp|Q9Y3T9|NOC2L_HUMAN	672	1	2.88217e-30	143.63	121.58	S	DLFDLNS(1)S(1)EEDDTEGFSER	7	2	0.26346	1.0412	19.588	6	17129000	19835000	2757300	3804500	KDEDRKQFKDLFDLNSSEEDDTEGFSERGIL
sp|Q9Y4B5|MTCL1_HUMAN	1421	1	0.00910514	49.924	23.512	S	EDVT(1)PPLS(1)PDDLK	8	2	0.11225	1.1164	9.74	2	0	0	987430	1307500	GLPSTSSKEDVTPPLSPDDLKYIEEFNKSWD
sp|Q9Y4B5|MTCL1_HUMAN	1417	1	0.00910514	49.924	23.512	T	EDVT(1)PPLS(1)PDDLK	4	2	0.11225	1.1164	9.74	2	0	0	987430	1307500	LPEKGLPSTSSKEDVTPPLSPDDLKYIEEFN
sp|Q9Y4E1|FA21C_HUMAN;sp|Q641Q2|FA21A_HUMAN	333;333	1	0.000440521	74.141	44.069	S	ERRT(1)PS(1)DDEEDNLFAPPK	6	3	-2.247	1.6659	19.487	3	2673400	3753300	1580900	1923400	KPRKTLKEKKERRTPSDDEEDNLFAPPKLTD
sp|Q9Y4E1|FA21C_HUMAN;sp|Q641Q2|FA21A_HUMAN	331;331	1	0.000440521	74.141	44.069	T	ERRT(1)PS(1)DDEEDNLFAPPK	4	3	-2.247	1.6659	19.487	3	2673400	3753300	1580900	1923400	EAKPRKTLKEKKERRTPSDDEEDNLFAPPKL
sp|Q9Y5B6|PAXB1_HUMAN	262	1	0.00319461	46.892	27.73	S	LVREDENDAS(1)DDEDDDEK	10	3	-0.05071	1.4668	3.3889	2	0	0	286150	654660	EPGKGRLVREDENDASDDEDDDEKRRIVFSV
sp|Q9Y5J1|UTP18_HUMAN	121	1	3.24914e-05	69.805	41.9	S	VQEHEDS(1)GDS(1)EVENEAK	7	3	-0.43696	1.3478	33.291	4	2251100	2709400	812780	1217600	LLRRLRGPRVQEHEDSGDSEVENEAKGNFPP
sp|Q9Y5J1|UTP18_HUMAN	124	1	3.24914e-05	69.805	41.9	S	VQEHEDS(1)GDS(1)EVENEAK	10	3	-0.43696	1.3478	33.291	4	2251100	2709400	812780	1217600	RLRGPRVQEHEDSGDSEVENEAKGNFPPQKK
sp|O00566|MPP10_HUMAN	163	0.999999	0.00215758	62.722	47.843	S	S(1)PVFS(1)DEDS(1)DLDFDISK	1	2	0.14103	1.5121	N.A.	1	0	0	402590	658590	MGERAENSSKSDLRKSPVFSDEDSDLDFDIS
sp|O43166|SI1L1_HUMAN	1431	0.999999	1.09177e-05	74.783	57.496	S	HS(1)AS(1)PVVFTSAR	2	2	0.72205	0.91184	1.4928	2	0	0	739480	915950	INDAASHTSTMSSRHSASPVVFTSARSSPKE
sp|O60841|IF2P_HUMAN	214	0.999999	2.24355e-53	147.41	126.19	S	NKPGPNIES(1)GNEDDDASFK	9	3	-0.19598	1.0069	6.3439	8	29045000	25054000	9921600	10240000	GQKKNQKNKPGPNIESGNEDDDASFKIKTVA
sp|P46821|MAP1B_HUMAN	1396	0.999999	4.62515e-27	114.39	100.74	S	VLS(1)PLRS(1)PPLIGSESAYESFLSADDK	3	3	-0.23291	0.82371	9.7499	3	3985300	3275400	1086400	1244400	DEPVPDSESPIEKVLSPLRSPPLIGSESAYE
sp|P46821|MAP1B_HUMAN	831	0.999999	3.88184e-41	137.61	120.63	S	SLMS(1)S(1)PEDLTK	4	2	0.068225	0.79137	26.333	4	0	0	7497000	8150600	AIGPAKELEAERSLMSSPEDLTKDFEELKAE
sp|P46821|MAP1B_HUMAN	832	0.999999	3.88184e-41	137.61	120.63	S	SLMS(1)S(1)PEDLTK	5	2	0.068225	0.79137	26.333	4	0	0	7497000	8150600	IGPAKELEAERSLMSSPEDLTKDFEELKAEE
sp|Q08J23|NSUN2_HUMAN	743	0.999999	4.13512e-20	94.49	75.665	S	AGEPNS(1)PDAEEANS(1)PDVTAGCDPAGVHPPR	6	3	0.62655	0.72854	16.727	6	11433000	8849600	3490600	3005900	PDNDVTEGQRAGEPNSPDAEEANSPDVTAGC
sp|Q09666|AHNK_HUMAN	5752	0.999999	2.35951e-52	141.87	117.49	S	AS(1)LGS(1)LEGEAEAEASSPK	5	2	0.17209	0.90276	16.9	4	2751300	3390500	2190300	3584000	SGSKGDLKSSKASLGSLEGEAEAEASSPKGK
sp|Q3YEC7|RABL6_HUMAN	640	0.999999	3.30526e-06	70.452	51.896	S	NDSDLFGLGLEEAGPKES(1)S(1)EEGK	18	3	0.17931	1.1808	50.131	2	0	0	701790	1049900	SDLFGLGLEEAGPKESSEEGKEGKTPSKEKK
sp|Q3YEC7|RABL6_HUMAN	641	0.999999	3.30526e-06	70.452	51.896	S	NDSDLFGLGLEEAGPKES(1)S(1)EEGK	19	3	0.17931	1.1808	50.131	2	0	0	701790	1049900	DLFGLGLEEAGPKESSEEGKEGKTPSKEKKK
sp|Q86YP4|P66A_HUMAN	100	0.999999	1.33212e-16	96.391	76.971	S	RPPS(1)PDVIVLS(0.999)DNEQPS(0.247)S(0.754)PR	4	3	0.25736	0.93985	32.804	7	5968600	6688300	6397500	8967500	MRTSHSDMKSERRPPSPDVIVLSDNEQPSSP
sp|Q96GM8|TOE1_HUMAN	5	0.999999	1.784e-08	80.944	57.063	S	AADS(1)DDGAVSAPAASDGGVSK	4	2	-0.4176	1.1027	7.8645	4	3853300	3388000	887590	994490	___________MAADSDDGAVSAPAASDGGV
sp|Q9C0C2|TB182_HUMAN	1666	0.999999	0.0135306	64.313	32.324	S	NRS(1)AEEGELAESK	3	3	-0.21385	N.A.	N.A.	N.A.	0	0	0	0	LSPSALKAKLRPRNRSAEEGELAESKSSQKE
sp|Q9H1E3|NUCKS_HUMAN	19	0.999999	9.65181e-31	122.14	77.698	S	VVDYSQFQES(1)DDADEDYGR	10	3	0.53944	1.6506	6.8585	3	2064600	1956800	2797800	7191000	PVRNRKVVDYSQFQESDDADEDYGRDSGPPT
sp|Q9NQX3|GEPH_HUMAN	188	0.999999	1.15747e-08	80.412	67.005	S	EVHDELEDLPS(1)PPPPLS(0.997)PPPT(0.012)T(0.197)S(0.793)PHK	11	3	0.10935	1.085	11.541	2	0	0	1858700	2157200	IVKVKEVHDELEDLPSPPPPLSPPPTTSPHK
sp|Q9NY61|AATF_HUMAN	320	0.999999	3.7604e-06	83.826	59.957	S	YLVDGT(0.021)KPNAGS(0.978)EEIS(1)S(1)EDDELVEEK	16	3	-0.35484	1.0413	22.222	3	8014400	3523200	2925600	3138400	YLVDGTKPNAGSEEISSEDDELVEEKKQQRR
sp|Q9NY61|AATF_HUMAN	321	0.999999	3.7604e-06	83.826	59.957	S	YLVDGT(0.021)KPNAGS(0.978)EEIS(1)S(1)EDDELVEEK	17	3	-0.35484	1.0413	22.222	3	8014400	3523200	2925600	3138400	LVDGTKPNAGSEEISSEDDELVEEKKQQRRR
sp|Q9UHI6|DDX20_HUMAN	677	0.999999	0.00709075	90.422	61.539	S	SYLEGS(1)S(1)DNQLK	6	2	0.44033	0.58394	N.A.	1	0	0	622390	430190	RTSSQSKGNKSYLEGSSDNQLKDSESTPVDD
sp|Q9UHI6|DDX20_HUMAN	678	0.999999	0.00709075	90.422	61.539	S	SYLEGS(1)S(1)DNQLK	7	2	0.44033	0.58394	N.A.	1	0	0	622390	430190	TSSQSKGNKSYLEGSSDNQLKDSESTPVDDR
sp|Q9Y2X3|NOP58_HUMAN	514	0.999999	4.58322e-32	124.84	94.802	S	EEPLS(1)EEEPCTSTAIAS(1)PEK	17	3	0.18035	1.1729	17.835	11	22513000	28178000	29959000	40655000	EPLSEEEPCTSTAIASPEKKKKKKKKRENED
sp|Q9Y5J1|UTP18_HUMAN	210	0.999999	1.66643e-22	112.37	73.124	S	RKT(0.389)S(0.476)S(0.135)DDES(1)EEDEDDLLQR	9	3	-0.3	1.1524	13.367	3	15691000	18194000	4357200	6154600	AWAETTKRKTSSDDESEEDEDDLLQRTGNFI
sp|P85037|FOXK1_HUMAN	213	0.999998	1.01969e-10	90.561	77.671	S	EEAPAS(1)PLRPLYPQIS(1)PLK	6	3	0.060823	1.2317	9.8465	2	0	0	2768800	3530100	KIQFTSLYHKEEAPASPLRPLYPQISPLKIH
sp|Q7Z460|CLAP1_HUMAN	598	0.999998	0.0126289	60.364	30.056	S	S(1)RS(1)DIDVNAAASAK	1	2	2.8204	N.A.	N.A.	N.A.	0	0	0	0	TVSTKSVSTTGSLQRSRSDIDVNAAASAKSK
sp|Q9Y3T9|NOC2L_HUMAN	673	0.999998	2.88217e-30	143.63	121.58	S	DLFDLNS(1)S(1)EEDDTEGFSER	8	2	0.26346	1.0412	19.588	6	17129000	19835000	2757300	3804500	DEDRKQFKDLFDLNSSEEDDTEGFSERGILR
sp|Q9Y6G9|DC1L1_HUMAN	207	0.999998	0.000225616	59.606	43.29	S	DFQEYVEPGEDFPAS(1)PQR	15	3	0.57249	1.0258	7.2285	3	3387900	3677700	1000600	1371300	RDFQEYVEPGEDFPASPQRRNTASQEDKDDS
sp|O00566|MPP10_HUMAN	167	0.999997	5.68398e-15	99.93	75.939	S	S(1)PVFS(1)DEDS(1)DLDFDISK	5	2	0.14103	0.8652	11.716	3	1463700	965720	1761000	2456100	AENSSKSDLRKSPVFSDEDSDLDFDISKLEQ
sp|P35221|CTNA1_HUMAN	641	0.999997	4.10998e-160	210.46	190.07	S	TPEELDDS(1)DFETEDFDVR	8	2	0.18443	0.96462	9.0327	7	20845000	21635000	6378500	7660000	RKAVLMIRTPEELDDSDFETEDFDVRSRTSV
sp|Q14137|BOP1_HUMAN	126	0.999997	2.74517e-18	111.88	90.866	S	IGDEYAEDS(1)S(1)DEEDIR	9	2	0.016155	0.9958	3.5503	2	0	0	5988000	8424700	TEMASARIGDEYAEDSSDEEDIRNTVGNVPL
sp|Q14137|BOP1_HUMAN	127	0.999997	2.74517e-18	111.88	90.866	S	IGDEYAEDS(1)S(1)DEEDIR	10	2	0.016155	0.9958	3.5503	2	0	0	5988000	8424700	EMASARIGDEYAEDSSDEEDIRNTVGNVPLE
sp|Q86UE4|LYRIC_HUMAN	426	0.999996	3.02231e-06	75.877	75.877	S	SQEPIPDDQKVS(1)DDDK	12	3	-0.20902	1.1426	3.4566	2	0	0	3396500	4228900	SLLKSQEPIPDDQKVSDDDKEKGEGALPTGK
sp|Q86VM9|ZCH18_HUMAN	83	0.999996	3.41015e-14	99.011	75.575	S	SQDQDS(1)EVNELSR	6	2	0.67819	1.0176	7.8303	2	0	0	789680	1071400	DEEDRASEPKSQDQDSEVNELSRGPTSSPCE
sp|Q99618|CDCA3_HUMAN	94	0.999996	4.42511e-06	80.508	59.984	S	QLS(1)EVFETEDSK	3	2	0.0074836	1.7199	22.732	3	1085100	1560400	505480	921110	KTSSGDPPSPLVKQLSEVFETEDSKSNLPPE
sp|Q9NZ63|CI078_HUMAN	17	0.999996	0.000805952	74.726	51.603	S	RRGDS(1)ES(1)EEDEQDSEEVR	7	3	-0.18059	1.0136	11.276	3	662520	796180	1096200	1864300	PVVRKIFRRRRGDSESEEDEQDSEEVRLKLE
sp|Q99613|EIF3C_HUMAN;sp|B5ME19|EIFCL_HUMAN	39;39	0.999995	2.53059e-40	136.39	117.57	S	QPLLLS(1)EDEEDTK	6	2	-0.49921	0.86762	16.467	5	11867000	9184900	5980500	6910500	TKPVGGNYGKQPLLLSEDEEDTKRVVRSAKD
sp|Q9NYF8|BCLF1_HUMAN	397	0.999995	7.84449e-61	159.53	127.17	S	FNDS(1)EGDDTEETEDYR	4	2	-0.10212	1.1174	13.589	2	0	0	2709300	4022200	DYFSDKESGKQKFNDSEGDDTEETEDYRQFR
sp|P46821|MAP1B_HUMAN	1400	0.999994	4.62515e-27	114.39	100.74	S	VLS(1)PLRS(1)PPLIGSESAYESFLSADDK	7	3	-0.23291	0.82371	9.7499	3	3985300	3275400	1086400	1244400	PDSESPIEKVLSPLRSPPLIGSESAYESFLS
sp|Q01082|SPTB2_HUMAN	2138	0.999994	5.18559e-05	69.024	44.142	S	GEQVSQNGLPAEQGS(1)PR	15	2	1.1963	0.95873	33.096	2	0	0	698450	666640	KGEQVSQNGLPAEQGSPRMAETVDTSEMVNG
sp|Q12888|TP53B_HUMAN	1426	0.999994	9.49478e-06	69.361	53.049	S	ETAVPGPLGIEDIS(1)PNLS(1)PDDK	14	3	0.097101	1.4301	16.136	4	2527600	2228200	402100	700870	TRETAVPGPLGIEDISPNLSPDDKSFSRVVP
sp|Q8IYB3|SRRM1_HUMAN	769	0.999994	3.01327e-19	100.76	100.76	S	KPPAPPS(1)PVQS(0.002)QS(0.98)PS(0.009)T(0.009)NWSPAVPVK	7	3	0.061587	0.95287	14	8	17605000	12109000	10716000	12561000	SGSPEPAAKKPPAPPSPVQSQSPSTNWSPAV
sp|Q99719|SEPT5_HUMAN	225	0.999994	0.00044819	73.498	52.902	S	FGIHVYQFPECDS(1)DEDEDFK	13	3	0.098424	1.0337	N.A.	1	0	0	239140	357660	IDKFGIHVYQFPECDSDEDEDFKQQDRELKE
sp|O43318|M3K7_HUMAN	439	0.999993	2.90445e-53	139.39	102.92	S	RRS(1)IQDLTVTGTEPGQVSSR	3	3	0.0044	0.97617	15.933	2	4552100	3364100	0	0	VPEIVISGNGQPRRRSIQDLTVTGTEPGQVS
sp|P02545|LMNA_HUMAN	390	0.999991	7.77544e-28	122.55	73.191	S	LRLS(1)PS(0.994)PT(0.005)S(0.001)QR	4	3	-0.086255	1.0709	2.2334	4	144410000	194100000	29386000	48232000	AYRKLLEGEEERLRLSPSPTSQRSRGRASSH
sp|P04792|HSPB1_HUMAN	78	0.999991	3.87705e-09	90.882	70.758	S	ALS(1)RQLS(0.779)S(0.22)GVSEIR	3	2	-0.12067	0.63221	4.8977	4	87938000	57572000	0	0	IESPAVAAPAYSRALSRQLSSGVSEIRHTAD
sp|P07910|HNRPC_HUMAN	260	0.999991	3.31748e-38	119.25	104.72	S	MESEGGADDS(1)AEEGDLLDDDDNEDRGDDQLELIK	10	3	-0.021105	1.4207	6.0201	3	0	0	3458800	11099000	DETNVKMESEGGADDSAEEGDLLDDDDNEDR
sp|P11388|TOP2A_HUMAN	1332	0.999991	1.60474e-06	102.73	81.382	S	FTMDLDS(1)DEDFS(1)DFDEK	7	2	-0.3983	2.8913	11.456	2	0	0	236350	896010	PRRAATKTKFTMDLDSDEDFSDFDEKTDDED
sp|P42167|LAP2B_HUMAN;sp|P42166|LAP2A_HUMAN	66;66	0.999991	5.45565e-13	88.555	66.014	S	GPPDFS(1)S(1)DEEREPTPVLGSGAAAAGR	6	3	-0.17801	1.187	1.0302	2	0	0	5653300	8600600	PPLPAGTNSKGPPDFSSDEEREPTPVLGSGA
sp|Q9UDY2|ZO2_HUMAN	174	0.99999	0.000146755	95.195	66.913	S	SRS(1)WEDS(1)PER	7	2	-0.19801	1.3229	57.428	2	0	0	329790	934440	SRLNSHGGRSRSWEDSPERGRPHERARSRER
sp|O00566|MPP10_HUMAN	171	0.999989	5.68398e-15	99.93	75.939	S	S(0.001)PVFS(0.999)DEDS(1)DLDFDISK	9	2	0.16428	0.8652	11.716	3	1463700	965720	1761000	2456100	SKSDLRKSPVFSDEDSDLDFDISKLEQQSKV
sp|O95747|OXSR1_HUMAN	339	0.999988	8.02074e-18	122.79	89.528	S	TEDGGWEWS(1)DDEFDEESEEGK	9	2	-0.25254	1.0401	N.A.	1	0	0	395940	598260	SSGRLHKTEDGGWEWSDDEFDEESEEGKAAI
sp|Q13200|PSMD2_HUMAN	16	0.999988	2.75323e-05	64.377	38.791	S	APVQPQQS(1)PAAAPGGTDEK	8	3	-0.69956	1.2885	21.283	3	1951100	2123700	685770	983390	MEEGGRDKAPVQPQQSPAAAPGGTDEKPSGK
sp|Q96TA1|NIBL1_HUMAN	696	0.999987	3.52098e-12	92.289	92.289	S	AAPEAS(0.445)S(0.555)PPAS(1)PLQHLLPGK	11	3	0.16923	1.1186	15.022	5	12886000	14687000	7727100	9587300	SPQPKAAPEASSPPASPLQHLLPGKAVDLGP
sp|Q92922|SMRC1_HUMAN	328	0.999986	1.73066e-09	84.753	54.777	S	KHS(1)PS(1)PPPPTPTESR	3	3	0.15833	1.0131	13.298	6	3685300	3509900	3118900	4059200	RRDRKASANARKRKHSPSPPPPTPTESRKKS
sp|Q92922|SMRC1_HUMAN	330	0.999986	1.73066e-09	84.753	54.777	S	KHS(1)PS(1)PPPPTPTESR	5	3	0.15833	1.0131	13.298	6	3685300	3509900	3118900	4059200	DRKASANARKRKHSPSPPPPTPTESRKKSGK
sp|Q9BSJ6|FA64A_HUMAN	16	0.999985	0.00673558	58.32	33.391	S	RRS(1)LQHQEQLEDSK	3	4	0.31225	1.5308	18.892	2	1280000	2083200	0	0	MASRWQNMGTSVRRRSLQHQEQLEDSKELQP
sp|Q7Z460|CLAP1_HUMAN	600	0.999984	0.0126289	60.364	30.056	S	S(1)RS(1)DIDVNAAASAK	3	2	2.8204	N.A.	N.A.	N.A.	0	0	0	0	STKSVSTTGSLQRSRSDIDVNAAASAKSKVS
sp|Q6NXS1|IPP2M_HUMAN;sp|P41236|IPP2_HUMAN	121;121	0.999983	8.51088e-41	129.22	107.02	S	IQEQES(1)S(1)GEEDSDLSPEER	6	2	0.12636	1.1132	5.299	4	19143000	18502000	2566900	3505400	AAEGLEPKYRIQEQESSGEEDSDLSPEEREK
sp|Q01433|AMPD2_HUMAN	190	0.999982	2.22785e-156	204.18	158.18	S	TDS(1)DSDLQLYK	3	2	0.060704	0.7567	1.8205	2	0	0	2426200	2222300	PDILLRAKQDFLKTDSDSDLQLYKEQGEGQG
sp|P11388|TOP2A_HUMAN	1247	0.999981	1.37486e-53	145.34	101.55	S	NENTEGS(1)PQEDGVELEGLK	7	2	-0.15847	2.5919	23.88	9	15685000	33290000	7056500	23557000	EKKNKKKIKNENTEGSPQEDGVELEGLKQRL
sp|P18615|NELFE_HUMAN	115	0.999981	1.11816e-46	142.39	108.52	S	SIS(1)ADDDLQESSR	3	2	-0.32893	1.0204	19.332	3	3088400	4381600	1560800	2313700	EKGPVPTFQPFQRSISADDDLQESSRRPQRK
sp|Q5SRE5|NU188_HUMAN	1717	0.999981	0.000138488	67.827	36.153	S	GAPS(0.127)S(0.391)PAT(0.482)GVLPS(1)PQGK	13	2	0.020584	0.82478	7.5505	2	3080300	2450200	0	0	FRRGAPSSPATGVLPSPQGKSTSLSKASPES
sp|Q6UN15|FIP1_HUMAN	500	0.99998	1.17734e-14	97.904	76.555	S	DHS(0.085)PT(0.458)PS(0.458)VFNS(1)DEER	11	3	0.57132	1.1082	27.597	5	1453300	1678000	2475600	3591500	RERERDHSPTPSVFNSDEERYRYREYAERGY
sp|Q9Y2D5|AKAP2_HUMAN	393	0.99998	6.94773e-102	173.45	152.5	S	GQKS(1)PGALETPSAAGSQGNTASQGK	4	3	0.21175	1.2262	2.1748	2	2787900	3425600	0	0	GPPEDSGASAAKGQKSPGALETPSAAGSQGN
sp|Q96T37|RBM15_HUMAN	670	0.999979	1.1607e-09	88.706	68.456	S	HCAPS(1)PDRS(0.997)PELS(0.002)S(0.001)SR	5	3	-0.00010558	1.1484	16.248	11	28888000	33397000	4101700	5355900	RSPESDRPRKRHCAPSPDRSPELSSSRDRYN
sp|Q9UKV3|ACINU_HUMAN	1004	0.999979	0.00277357	60.102	41.124	S	TAQVPS(1)PPR	6	2	-0.095649	0.73764	10.927	3	1018800	730730	693030	778310	VSITIDDPVRTAQVPSPPRGKISNIVHISNL
sp|O60841|IF2P_HUMAN	164	0.999977	0.00051457	60.134	43.519	S	KWDGS(1)EEDEDNSK	5	2	0.020541	1.1499	8.1332	3	221030	202190	722740	1007300	KAKGKAQKSNKKWDGSEEDEDNSKKIKERSR
sp|Q15477|SKIV2_HUMAN	769	0.999977	0.00380048	60.064	9.0339	S	RS(1)FS(1)EFPSR	2	2	0.0020574	0.59213	56.956	3	2218500	1212800	460460	695150	LLRVDALRVEDMMKRSFSEFPSRKDSKAHEQ
sp|Q92878|RAD50_HUMAN	690	0.999977	1.14168e-06	79.347	58.993	T	VFQT(1)EAELQEVISDLQSK	4	3	0.16961	1.8448	33.708	2	633460	784390	0	0	DENQSCCPVCQRVFQTEAELQEVISDLQSKL
sp|Q96E09|F122A_HUMAN	143	0.999976	5.43099e-14	94.564	71.385	S	RIDFIPVS(1)PAPS(0.996)PT(0.004)R	8	2	0.20522	1.0586	12.79	4	2907900	3190300	830660	1226100	VEKSASPKRIDFIPVSPAPSPTRGIGKQCFS
sp|Q9Y2X3|NOP58_HUMAN	502	0.999976	4.58322e-32	124.84	94.802	S	HIKEEPLS(1)EEEPCTSTAIAS(0.999)PEK	8	3	0.22478	0.75162	17.524	3	22513000	28178000	32624000	43483000	KKKRGKKKHIKEEPLSEEEPCTSTAIASPEK
sp|Q14980|NUMA1_HUMAN	1757	0.999975	3.09206e-184	216.15	169.21	S	TQPDGTSVPGEPAS(1)PISQR	14	2	-0.087804	1.1778	6.2944	4	11367000	11403000	2129400	3576500	PRTQPDGTSVPGEPASPISQRLPPKVESLES
sp|Q08J23|NSUN2_HUMAN	751	0.999974	4.13512e-20	94.49	75.665	S	AGEPNS(1)PDAEEANS(1)PDVTAGCDPAGVHPPR	14	3	0.81154	0.75781	17.507	4	7683400	6828600	2431200	2191700	QRAGEPNSPDAEEANSPDVTAGCDPAGVHPP
sp|Q15637|SF01_HUMAN	80	0.999973	4.38404e-19	100.47	77.897	S	TGDLGIPPNPEDRS(1)PS(0.983)PEPIY(0.012)NS(0.005)EGK	14	3	0.14937	0.93302	15.871	6	19767000	17256000	24725000	28469000	LRTGDLGIPPNPEDRSPSPEPIYNSEGKRLN
sp|Q6NXS1|IPP2M_HUMAN;sp|P41236|IPP2_HUMAN	122;122	0.999969	8.51088e-41	129.22	107.02	S	IQEQES(1)S(1)GEEDSDLSPEER	7	2	0.12636	1.1132	5.299	4	19143000	18502000	2566900	3505400	AEGLEPKYRIQEQESSGEEDSDLSPEEREKK
sp|P42167|LAP2B_HUMAN;sp|P42166|LAP2A_HUMAN	67;67	0.999966	5.45565e-13	88.555	66.014	S	GPPDFS(1)S(1)DEEREPTPVLGSGAAAAGR	7	3	-0.17801	1.187	1.0302	2	0	0	5653300	8600600	PLPAGTNSKGPPDFSSDEEREPTPVLGSGAA
sp|Q96SB4|SRPK1_HUMAN	51	0.999966	6.18751e-14	98.632	83.336	S	GSAPHSESDLPEQEEEILGS(1)DDDEQEDPNDYCK	20	3	-0.19599	1.2077	15.557	2	0	0	1338000	3741600	HSESDLPEQEEEILGSDDDEQEDPNDYCKGG
sp|Q09666|AHNK_HUMAN	93	0.999965	0.000571665	63.292	35.777	S	KGDRS(1)PEPGQTWTR	5	3	0.24198	1.0211	6.1773	5	5446300	4059800	3038400	3550000	GHHTVGLKLHRKGDRSPEPGQTWTREVFSSC
sp|Q9NYF8|BCLF1_HUMAN	531	0.999965	4.80201e-05	72.243	39.513	S	STFREES(1)PLR	7	3	-0.034921	1.0425	6.3962	4	37688000	29758000	4104700	5810200	HKNLDAREKSTFREESPLRIKMIASDSHRPE
sp|O94979|SC31A_HUMAN	532	0.999959	0.000139219	57.981	43.41	S	DS(0.001)DQVAQS(0.999)DGEES(1)PAAEEQLLGEHIK	13	3	-0.051793	1.2982	8.0818	2	0	0	2733500	4334500	ALKDSDQVAQSDGEESPAAEEQLLGEHIKEE
sp|O95684|FR1OP_HUMAN	160	0.999959	8.37357e-13	83.948	53.585	S	GPTTGEGALDLS(0.001)DVHS(0.999)PPKS(1)PEGK	20	4	-0.045609	1.1111	10.435	6	6762900	5862300	11750000	14768000	GEGALDLSDVHSPPKSPEGKTSAQTTPSKIP
sp|Q6PKG0|LARP1_HUMAN	90	0.999959	8.2646e-09	63.328	46.715	S	ESPRPLQLPGAEGPAIS(1)DGEEGGGEPGAGGGAAGAAGAGR	17	3	-0.50442	0.72846	30.121	6	15023000	11327000	3545100	3143400	SPRPLQLPGAEGPAISDGEEGGGEPGAGGGA
sp|Q9H211|CDT1_HUMAN	402	0.999958	4.10333e-10	91.655	68.96	T	SAAPSSPGSPRPALPAT(1)PPAT(0.992)PPAAS(0.006)PS(0.002)ALK	17	3	-0.3257	13.282	44.559	2	350730	23174000	0	0	AAPSSPGSPRPALPATPPATPPAASPSALKG
sp|P46821|MAP1B_HUMAN	1438	0.999957	3.08545e-25	115.38	83.08	S	QGS(1)PDQVS(1)PVSEMTSTSLYQDK	3	3	0.21152	0.89299	22.291	3	0	0	2377600	2593800	RGAESPFEEKSGKQGSPDQVSPVSEMTSTSL
sp|Q13523|PRP4B_HUMAN	431	0.999957	0.0119677	54.103	33.276	S	DAS(1)PINRWS(0.993)PT(0.007)R	3	2	-0.58309	0.81757	0.66929	2	0	0	2601700	2632400	PRDDILSRRERSKDASPINRWSPTRRRSRSP
sp|Q14315|FLNC_HUMAN	2233	0.999957	3.82295e-19	105.03	78.246	S	LGS(1)FGSITR	3	2	0.18329	1.1245	6.9412	4	44256000	50932000	7124800	10659000	FPAVFGDFLGRERLGSFGSITRQQEGEASSQ
sp|O60763|USO1_HUMAN	942	0.999953	4.30991e-09	84.03	58.289	S	DLGHPVEEEDELES(1)GDQEDEDDESEDPGKDLDHI	14	4	-0.71517	1.1131	7.2584	4	4500500	8434800	4175000	8971700	LKDLGHPVEEEDELESGDQEDEDDESEDPGK
sp|Q8NDI1|EHBP1_HUMAN	436	0.999948	6.09269e-07	79.341	66.549	S	DLS(0.294)T(0.332)S(0.376)PKPS(0.998)PIPS(1)PVLGR	13	3	-0.07386	0.83082	6.724	4	3769600	3906400	2229200	2407400	AGKDLSTSPKPSPIPSPVLGRKPNASQSLLV
sp|Q5T1M5|FKB15_HUMAN	1164	0.999945	2.81423e-40	135.29	113.74	S	S(0.013)S(0.987)LS(1)GDEEDELFK	4	2	0.32341	0.8764	8.2744	2	0	0	2929900	3024600	GAALRPSHHSQRSSLSGDEEDELFKGATLKA
sp|Q86X51|CX067_HUMAN	465	0.99994	6.93169e-50	144.8	124.15	S	SIS(0.168)T(0.832)PS(1)PESLR	6	2	0.09943	1.5198	17.103	3	3549500	5402300	6474300	9195000	SPSPEFLGLRSISTPSPESLRYALMPEFYAL
sp|Q9HCK4|ROBO2_HUMAN	715	0.999932	0.0126529	45.083	27.636	Y	PY(1)FNEFQGMDS(0.957)ES(0.743)KT(0.299)VR	2	3	-1.2905	N.A.	N.A.	N.A.	0	0	1483500	0	VNLKKGVTYEIKVRPYFNEFQGMDSESKTVR
sp|P17812|PYRG1_HUMAN	575	0.999924	2.80946e-80	162.26	162.26	S	SGS(0.003)S(0.997)S(1)PDSEITELK	5	2	0.060374	1.2236	17.049	4	13420000	16497000	25698000	31761000	RLSPRDTYSDRSGSSSPDSEITELKFPSINH
sp|Q96K21|ANCHR_HUMAN	354	0.999923	7.2637e-24	109.12	91.684	S	VTLQDYRLPDS(1)DDDEDEETAIQR	11	3	0.16169	0.69632	42.491	2	7012300	6105200	0	0	QDPERVTLQDYRLPDSDDDEDEETAIQRVLQ
sp|Q5HY64|FA47C_HUMAN	697	0.999922	0.00201613	79.461	30.105	T	VS(1)HLRPEPPET(1)GVSR	11	2	0.19692	0.18353	N.A.	1	4330000	491200	0	0	PPETRVSHLRPEPPETGVSRLHPEPPKTRVS
sp|P98175|RBM10_HUMAN	738	0.999917	1.40441e-21	106.11	90.838	S	GLVAAYSGES(1)DS(1)EEEQER	12	2	-0.18549	1.0165	0.99833	2	0	0	1424900	2072200	SPPRGLVAAYSGESDSEEEQERGGPEREEKL
sp|Q9Y2W1|TR150_HUMAN	315	0.999917	2.95503e-05	63.701	50.986	S	KS(1)PVGKS(0.988)PPS(0.005)T(0.006)GSTY(0.001)GSSQK	2	3	0.05698	0.98844	N.A.	1	0	0	3034700	3434100	GQFDHGSGSLSPSKKSPVGKSPPSTGSTYGS
sp|Q13595|TRA2A_HUMAN;sp|P62995|TRA2B_HUMAN	260;264	0.999913	0.000871426	63.754	42.401	S	RRS(1)PS(0.996)PY(0.002)Y(0.001)S(0.002)R	3	3	0.28768	0.82295	10.793	4	90063000	41855000	20471000	26114000	GYDRYEDYDYRYRRRSPSPYYSRYRSRSRSR
sp|P24534|EF1B_HUMAN	106	0.99991	1.56093e-31	122.06	111.75	S	YGPADVEDTTGSGATDSKDDDDIDLFGS(1)DDEEESEEAK	28	3	0.072533	1.275	8.2568	3	16765000	23163000	23235000	49007000	GATDSKDDDDIDLFGSDDEEESEEAKRLREE
sp|Q13283|G3BP1_HUMAN	149	0.99991	3.50291e-06	68.303	55.281	S	YQDEVFGGFVTEPQEES(1)EEEVEEPEER	17	3	-0.13724	1.0315	2.4138	3	20935000	22009000	18076000	25520000	QDEVFGGFVTEPQEESEEEVEEPEERQQTPE
sp|Q96JM3|CHAP1_HUMAN	204	0.999907	0.000853924	51.966	39.076	S	LAPVPS(1)PEPQKPAPVS(0.976)PES(0.024)VK	6	3	0.1192	1.2159	5.3895	4	11958000	11488000	1700800	1989800	KSVPVCESQKLAPVPSPEPQKPAPVSPESVK
sp|P50995|ANX11_HUMAN	402	0.999906	0.00410896	40.493	7.791	T	SRAHLVAVFNEY(1)QRMT(1)GR	16	3	-0.52262	0.40115	10.42	2	19212000	7136300	0	0	SRAHLVAVFNEYQRMTGRDIEKSICREMSGD
sp|Q01831|XPC_HUMAN	883	0.9999	4.59807e-49	133.8	115.78	S	SEAAAPHTDAGGGLS(1)S(1)DEEEGTSSQAEAAR	15	3	-0.022816	1.3442	14.481	4	45648000	66382000	10115000	14351000	KSEAAAPHTDAGGGLSSDEEEGTSSQAEAAR
sp|O00203|AP3B1_HUMAN	276	0.999894	6.88294e-06	81.128	67.62	S	NFYES(1)DDDQK	5	2	0.29082	0.75751	N.A.	1	0	0	811310	601230	KEGDELEDNGKNFYESDDDQKEKTDKKKKPY
sp|Q9NQW6|ANLN_HUMAN	485	0.999888	2.33389e-05	79.886	52.997	S	TQS(1)LPVTEK	3	2	0.16152	1.6331	14.558	4	2576600	3890800	664640	1152800	QSTPLKKHQGVSKTQSLPVTEKVTENQIPAK
sp|Q13085|ACACA_HUMAN	29	0.999879	3.63873e-12	91.618	65.257	S	FIIGS(0.041)VS(0.959)EDNS(1)EDEISNLVK	11	2	0.10354	0.8916	18.096	5	3355000	2948300	210690	337920	NQHSRFIIGSVSEDNSEDEISNLVKLDLLEE
sp|P50995|ANX11_HUMAN	398	0.999872	0.00410896	40.493	7.791	Y	SRAHLVAVFNEY(1)QRMT(1)GR	12	3	-0.52262	0.40115	10.42	2	19212000	7136300	0	0	LCSRSRAHLVAVFNEYQRMTGRDIEKSICRE
sp|Q01831|XPC_HUMAN	884	0.999869	4.59807e-49	133.8	115.78	S	SEAAAPHTDAGGGLS(1)S(1)DEEEGTSSQAEAAR	16	3	-0.022816	0.90008	20.269	2	50230000	70861000	10115000	14351000	SEAAAPHTDAGGGLSSDEEEGTSSQAEAARI
sp|P46821|MAP1B_HUMAN	1443	0.999865	3.08545e-25	115.38	83.08	S	QGS(1)PDQVS(1)PVSEMTSTSLYQDK	8	3	0.21152	0.89299	22.291	3	0	0	2377600	2593800	PFEEKSGKQGSPDQVSPVSEMTSTSLYQDKQ
sp|P27824|CALX_HUMAN	564	0.999864	6.75612e-66	172.34	114.64	S	QKS(1)DAEEDGGTVS(1)QEEEDR	13	3	-0.18924	1.251	13.095	3	0	0	8824800	15101000	EEKQKSDAEEDGGTVSQEEEDRKPKAEEDEI
sp|Q8TBB5|KLDC4_HUMAN	418	0.999863	2.16535e-49	133.46	112.41	S	QVLTAPGSAGQPRS(1)EDEDS(1)LEEAGSPAPGPCPR	19	3	-0.6093	0.95534	16.026	4	5908000	5032000	1155500	1691600	TAPGSAGQPRSEDEDSLEEAGSPAPGPCPRS
sp|O43166|SI1L1_HUMAN	1585	0.999856	4.44944e-15	104.16	82.386	S	TLS(1)DESIYNSQR	3	2	-0.07184	1.0303	5.8568	3	1998100	1972200	917190	1295500	FPSTPTSRRALHRTLSDESIYNSQREHFFTS
sp|Q96KC8|DNJC1_HUMAN	479	0.999846	9.8563e-07	73.834	60.936	S	DFDIAEQNES(1)S(0.999)DEES(0.001)LRK	10	3	-0.052014	1.6209	5.0494	2	0	0	2071600	4534000	RAKRQKDFDIAEQNESSDEESLRKERARSAE
sp|Q9UQ35|SRRM2_HUMAN	1318	0.999838	6.39453e-05	63.443	42.688	S	ELS(1)NS(0.999)PLRENS(0.001)FGSPLEFR	3	3	-0.03991	0.6514	21.013	4	0	0	4401200	4722700	SSWGGPHFSPEHKELSNSPLRENSFGSPLEF
sp|Q9NQW6|ANLN_HUMAN	54	0.999837	8.99158e-10	86.039	54.972	S	QPLSEASNQQPLS(1)GGEEK	13	2	0.22389	1.9439	19.751	2	1569500	3049000	0	0	RARQPLSEASNQQPLSGGEEKSCTKPSPSKK
sp|Q9NQ55|SSF1_HUMAN	359	0.99983	2.35508e-21	113.14	78.196	S	VGGS(1)DEEASGIPSR	4	2	0.20897	0.8819	12.639	3	5689900	4977300	2133800	2319700	RKKSLEGMKKARVGGSDEEASGIPSRTASLE
sp|Q15477|SKIV2_HUMAN	771	0.999829	0.00380048	60.064	9.0339	S	RS(1)FS(1)EFPSR	4	2	0.0020574	0.59213	56.956	3	2218500	1212800	460460	695150	RVDALRVEDMMKRSFSEFPSRKDSKAHEQAL
sp|Q92733|PRCC_HUMAN	157	0.999823	4.3939e-08	78.95	61.055	S	IAAPELHKGDS(1)DS(0.998)EEDEPT(0.002)K	11	3	-0.024812	1.0755	6.28	4	15147000	13353000	7619800	8505500	KEPVKIAAPELHKGDSDSEEDEPTKKKTILQ
sp|Q13435|SF3B2_HUMAN	307	0.999817	8.69895e-99	174.98	153.31	S	SSLGQS(1)AS(0.981)ET(0.019)EEDTVSVSK	6	2	-0.004866	1.1429	17.684	7	27095000	28607000	3236900	4401900	EEEEMETDARSSLGQSASETEEDTVSVSKKE
sp|Q9UHB6|LIMA1_HUMAN	490	0.999816	2.6886e-14	93.768	91.307	S	ETPHS(1)PGVEDAPIAK	5	2	-0.15506	1.1567	10.974	6	28180000	33912000	5416300	6743900	LERPAQLANARETPHSPGVEDAPIAKVGVLA
sp|Q8WXI9|P66B_HUMAN	129	0.999812	2.89148e-23	108.47	79.839	S	GRLT(1)PS(1)PDIIVLS(1)DNEASSPR	13	3	0.17902	1.1197	1.5036	2	0	0	629750	1196900	PERGRLTPSPDIIVLSDNEASSPRSSSRMEE
sp|Q5M9Q1|NKAPL_HUMAN	16	0.999802	0.0264016	46.46	19.801	S	MPPVS(0.802)RS(0.464)S(0.526)Y(0.581)S(0.626)EDIVGS(1)RR	16	2	-1.299	N.A.	N.A.	N.A.	0	0	0	0	MPPVSRSSYSEDIVGSRRRRRSSSGSPPSPQ
sp|Q09666|AHNK_HUMAN	5731	0.999801	3.15871e-29	115.91	93.586	S	GGVTGS(1)PEASISGSK	6	2	0.035045	0.96122	8.4799	4	2311000	2064700	2044500	2251400	KFNFSKPKGKGGVTGSPEASISGSKGDLKSS
sp|Q9Y2W1|TR150_HUMAN	243	0.999792	7.01807e-21	115.12	88.999	S	ASAVSELS(1)PR	8	2	0.63653	1.2217	10.816	2	8092400	11742000	0	0	YGTGSASRASAVSELSPRERSPALKSPLQSV
sp|Q15149|PLEC_HUMAN	4396	0.999787	1.01203e-48	145.81	107.43	S	S(0.099)S(0.401)S(0.498)VGS(0.002)S(0.001)SSYPIS(1)PAVSR	13	2	-0.14429	1.1976	15.766	4	9144300	12931000	1858300	2780900	RSRSSSVGSSSSYPISPAVSRTQLASWSDPT
sp|Q7Z309|F122B_HUMAN	115	0.99977	4.736e-06	78.378	41.433	S	RIDFTPVS(1)PAPS(0.988)PT(0.012)R	8	2	-0.78679	1.2034	17.145	7	6716000	8811800	2649400	3214400	PEKLYSPKRIDFTPVSPAPSPTRGFGKMFVS
sp|Q9BW85|CCD94_HUMAN	211	0.999751	6.96012e-07	60.172	50.301	S	LLEDS(1)DS(0.999)EDEAAPS(0.001)PLQPALRPNPTAILDEAPK	5	3	0.061123	1.0033	8.4023	4	10764000	9166000	671760	893520	AALLEEARKRRLLEDSDSEDEAAPSPLQPAL
sp|Q9BW85|CCD94_HUMAN	213	0.999751	6.96012e-07	60.172	50.301	S	LLEDS(1)DS(1)EDEAAPSPLQPALRPNPTAILDEAPKPK	7	4	-0.10563	1.0033	8.4023	4	10764000	9166000	671760	893520	LLEEARKRRLLEDSDSEDEAAPSPLQPALRP
sp|O60832|DKC1_HUMAN	451	0.999749	1.98114e-23	110.26	110.26	S	KRES(1)ES(1)ES(0.997)DET(0.003)PPAAPQLIK	4	3	0.11006	1.1412	8.6592	2	0	0	9022700	12873000	QVVAEAAKTAKRKRESESESDETPPAAPQLI
sp|O60832|DKC1_HUMAN	453	0.999749	1.98114e-23	110.26	110.26	S	KRES(1)ES(1)ES(0.997)DET(0.003)PPAAPQLIK	6	3	0.11006	1.1412	8.6592	2	0	0	9022700	12873000	VAEAAKTAKRKRESESESDETPPAAPQLIKK
sp|O75396|SC22B_HUMAN	137	0.999739	5.39581e-06	77.959	51.977	S	NLGS(1)INTELQDVQR	4	2	-0.47854	1.3121	8.8421	4	2299500	3151400	640340	968720	TKKLYIDSCARRNLGSINTELQDVQRIMVAN
sp|P85037|FOXK1_HUMAN	223	0.999737	1.01969e-10	90.561	77.671	S	EEAPAS(1)PLRPLYPQIS(1)PLK	16	3	0.060823	1.2317	9.8465	2	0	0	2768800	3530100	EEAPASPLRPLYPQISPLKIHIPEPDLRSMV
sp|P98175|RBM10_HUMAN	736	0.999733	1.40441e-21	106.11	90.838	S	GLVAAYSGES(1)DS(1)EEEQER	10	2	-0.18549	1.0165	0.99833	2	0	0	1424900	2072200	RPSPPRGLVAAYSGESDSEEEQERGGPEREE
sp|O00264|PGRC1_HUMAN	181	0.99972	2.46616e-80	161.14	145.13	S	EGEEPTVYS(1)DEEEPK	9	2	0.031723	0.86422	31.338	7	49202000	27728000	8288400	10512000	HVGKLLKEGEEPTVYSDEEEPKDESARKND_
sp|Q9BTC0|DIDO1_HUMAN	1456	0.99972	0.0171563	41.89	25.511	S	RNS(1)VERPAEPVAGAATPSLVEQQK	3	3	-0.27035	0.94963	6.2459	2	2658800	1808000	0	0	VDDLPNRMCADVRRNSVERPAEPVAGAATPS
sp|Q8TCJ2|STT3B_HUMAN	498	0.999717	2.30103e-05	63.447	42.423	S	ENPPVEDS(1)S(1)DEDDKRNQGNLY(0.001)DK	8	3	0.27081	0.94381	1.6169	2	10175000	8674100	0	0	YLGDDMKRENPPVEDSSDEDDKRNQGNLYDK
sp|Q8TCJ2|STT3B_HUMAN	499	0.999717	2.30103e-05	63.447	42.423	S	ENPPVEDS(1)S(1)DEDDKRNQGNLY(0.001)DK	9	3	0.27081	0.94381	1.6169	2	10175000	8674100	0	0	LGDDMKRENPPVEDSSDEDDKRNQGNLYDKA
sp|P78559|MAP1A_HUMAN	2022	0.999685	5.81326e-13	96.371	55.262	S	ELS(0.18)S(0.82)PIS(1)PK	7	2	0.33494	0.89566	5.1427	4	7443800	7515200	1248700	1678900	AGRNTSAEKELSSPISPKSLQSDTPTFSYAA
sp|Q71UM5|RS27L_HUMAN;sp|P42677|RS27_HUMAN	78;78	0.999676	0.00214277	63.073	38.255	S	LTEGCS(1)FR	6	2	0.18993	0.77006	22.397	4	4224900	3989800	630300	845620	LCQPTGGKARLTEGCSFRRKQH_________
sp|Q16637|SMN_HUMAN	31	0.999668	1.07638e-21	108.3	78.405	S	GT(0.041)GQS(0.959)DDS(1)DIWDDTALIK	8	2	-0.019585	0.91684	14.179	2	0	0	695410	682410	EDSVLFRRGTGQSDDSDIWDDTALIKAYDKA
sp|O76024|WFS1_HUMAN	699	0.999658	0.00324447	44.74	7.309	T	T(0.004)QILCS(0.997)HLEGHRVT(1)WT(1)GR	14	3	-0.22281	0.80665	N.A.	1	4923100	3155300	0	0	ARTQILCSHLEGHRVTWTGRFKYVRVTDIDN
sp|O43166|SI1L1_HUMAN	1433	0.999647	1.09177e-05	74.783	57.496	S	HS(1)AS(1)PVVFTSAR	4	2	0.72205	0.91184	1.4928	2	0	0	739480	915950	DAASHTSTMSSRHSASPVVFTSARSSPKEEL
sp|O95218|ZRAB2_HUMAN	188	0.999636	4.51958e-21	111.77	111.77	S	YNLDAS(1)EEEDSNK	6	2	0.26609	1.0625	8.7203	2	0	0	1377000	1669700	EDEDDADLSKYNLDASEEEDSNKKKSNRRSR
sp|Q96T37|RBM15_HUMAN	674	0.999635	1.1607e-09	88.706	68.456	S	RHCAPS(1)PDRS(1)PELSSSR	10	3	-0.26937	1.1677	17.119	10	28888000	33397000	4101700	5355900	SDRPRKRHCAPSPDRSPELSSSRDRYNSDND
sp|O76024|WFS1_HUMAN	701	0.999632	0.00324447	44.74	7.309	T	T(0.004)QILCS(0.997)HLEGHRVT(1)WT(1)GR	16	3	-0.22281	0.80665	N.A.	1	4923100	3155300	0	0	TQILCSHLEGHRVTWTGRFKYVRVTDIDNSA
sp|Q7Z6I8|CE024_HUMAN	112	0.999629	0.02605	42.718	21.94	T	T(0.014)S(0.067)T(0.92)GRPLGT(1)T(1)K	9	2	3.2987	N.A.	N.A.	N.A.	0	0	0	0	TKSAGYRTSTGRPLGTTKAAGFKTSPGRPLG
sp|Q9UDY2|ZO2_HUMAN	170	0.999622	0.000146755	95.195	66.913	S	SRS(1)WEDS(1)PER	3	2	-0.19801	1.3229	57.428	2	0	0	329790	934440	YSERSRLNSHGGRSRSWEDSPERGRPHERAR
sp|Q7Z6I8|CE024_HUMAN	113	0.99962	0.02605	42.718	21.94	T	T(0.014)S(0.067)T(0.92)GRPLGT(1)T(1)K	10	2	3.2987	N.A.	N.A.	N.A.	0	0	0	0	KSAGYRTSTGRPLGTTKAAGFKTSPGRPLGT
sp|Q14247|SRC8_HUMAN	401	0.999603	4.62041e-40	135.33	79.292	T	TQT(1)PPVS(1)PAPQPTEER	3	2	0.13771	1.0007	13.891	5	19892000	21975000	6061500	7787000	EARRKLEEQARAKTQTPPVSPAPQPTEERLP
sp|Q13769|THOC5_HUMAN	314	0.999591	1.11197e-12	85.881	64.96	S	ALFKPPEDSQDDES(1)DS(1)DAEEEQTTK	16	3	0.06544	1.1185	11.939	4	5867800	6020300	3621800	3230200	ALFKPPEDSQDDESDSDAEEEQTTKRRRPTL
sp|Q7Z6R9|AP2D_HUMAN	439	0.99957	0.0224297	44.511	15.44	S	T(1)S(1)EAAVKEGKT(0.001)EK	2	3	0.35448	N.A.	N.A.	N.A.	1306900	0	0	0	GQGHANSEKAPLRKTSEAAVKEGKTEKTD__
sp|Q7Z6R9|AP2D_HUMAN	438	0.99957	0.0224297	44.511	15.44	T	T(1)S(1)EAAVKEGKT(0.001)EK	1	3	0.35448	N.A.	N.A.	N.A.	1306900	0	0	0	SGQGHANSEKAPLRKTSEAAVKEGKTEKTD_
sp|Q13769|THOC5_HUMAN	312	0.999564	1.11197e-12	85.881	64.96	S	ALFKPPEDSQDDES(1)DS(1)DAEEEQTTK	14	3	0.06544	1.1185	11.939	4	5867800	6020300	3621800	3230200	AKALFKPPEDSQDDESDSDAEEEQTTKRRRP
sp|P52948|NUP98_HUMAN	888	0.999555	0.000171101	61.561	47.657	S	YGLQDS(1)DEEEEEHPSK	6	3	-0.42116	0.82922	23.156	3	3149700	2269500	1055500	1335800	WVFKVSHFSKYGLQDSDEEEEEHPSKTSTKK
sp|P53602|MVD1_HUMAN	96	0.999541	0.0204343	41.542	21.649	S	RNS(1)RDGDPLPSSLSCK	3	3	0.061943	N.A.	N.A.	N.A.	0	0	0	466640	ACLREIRCLARKRRNSRDGDPLPSSLSCKVH
sp|Q14498|RBM39_HUMAN	136	0.999524	0.000512142	55.988	24.921	S	DKS(1)PVREPIDNLTPEER	3	3	-0.020418	0.94211	3.1769	3	4433500	4045500	4037500	4486200	SRRRSRSKSPFRKDKSPVREPIDNLTPEERD
sp|Q8TBB5|KLDC4_HUMAN	413	0.999522	2.16535e-49	133.46	112.41	S	QVLTAPGSAGQPRS(1)EDEDS(1)LEEAGSPAPGPCPR	14	3	-0.6093	0.95534	16.026	4	5908000	5032000	1155500	1691600	IKQVLTAPGSAGQPRSEDEDSLEEAGSPAPG
sp|Q9UQ35|SRRM2_HUMAN	1320	0.999522	5.02171e-22	108.77	82.369	S	ELS(1)NS(1)PLRENS(0.001)FGSPLEFR	5	2	0.15604	0.82299	48.027	7	2327100	2446300	4668500	5194300	WGGPHFSPEHKELSNSPLRENSFGSPLEFRN
sp|Q96KC8|DNJC1_HUMAN	480	0.999473	9.8563e-07	73.834	60.936	S	DFDIAEQNES(1)S(0.999)DEES(0.001)LRK	11	3	-0.052014	1.6209	5.0494	2	0	0	2071600	4534000	AKRQKDFDIAEQNESSDEESLRKERARSAEE
sp|Q9Y248|PSF2_HUMAN	182	0.999469	5.21406e-09	84.046	70.946	S	TNLQPLESTQS(0.999)QDF	11	2	-0.10074	0.8494	4.3533	2	0	0	2453800	2786100	MYKLRTNLQPLESTQSQDF____________
sp|Q5UIP0|RIF1_HUMAN	1422	0.999457	0.00352829	51.004	34.342	S	RRS(0.999)EVVESTTESQDK	3	3	0.27077	1.4608	N.A.	1	0	0	82313	86839	ITPNQKTLRRSSRRRSEVVESTTESQDKENS
sp|O95684|FR1OP_HUMAN	156	0.999416	8.37357e-13	83.948	53.585	S	GPTTGEGALDLS(0.001)DVHS(0.999)PPKS(1)PEGK	16	4	-0.045609	1.1111	10.435	6	6762900	5862300	11750000	14768000	GPTTGEGALDLSDVHSPPKSPEGKTSAQTTP
sp|Q96I25|SPF45_HUMAN	155	0.999414	0.000261602	62.648	40.063	S	RPDPDS(0.999)DEDEDY(0.001)ER	6	2	0.033174	0.58231	29.563	5	6004700	2717100	974830	1146000	DRHEASGFARRPDPDSDEDEDYERERRKRSM
sp|Q96T37|RBM15_HUMAN	294	0.99941	2.31723e-05	72.898	39.026	S	S(0.001)LS(0.999)PGGAALGYR	3	2	-0.33378	0.88532	10.238	3	2541800	2030900	1063000	1164700	GHRHPPGGGGGQRSLSPGGAALGYRDYRLQQ
sp|Q9NQW6|ANLN_HUMAN	182	0.999375	6.25473e-05	63.374	47.933	S	AAS(0.999)PPRPLLS(0.001)NASATPVGR	3	3	0.041455	1.4479	24.066	2	0	0	890380	2163000	ESSLFSPMPSEEKAASPPRPLLSNASATPVG
sp|P09651|ROA1_HUMAN	6	0.999346	1.50605e-12	93.478	44.566	S	S(0.001)ES(0.999)PKEPEQLR	3	2	-0.014794	1.1016	15.611	14	30761000	37169000	19701000	23191000	__________MSKSESPKEPEQLRKLFIGGL
sp|P23193|TCEA1_HUMAN	100	0.999336	2.88275e-29	118.52	78.702	S	KKEPAITS(0.001)QNS(0.999)PEAR	11	3	0.019021	1.008	40.481	3	3888400	3845300	2788800	2355000	DLDEKKKEPAITSQNSPEAREESTSSGNVSN
sp|Q13523|PRP4B_HUMAN	580	0.999311	0.00349091	60.09	36.396	S	T(0.056)RS(0.945)PS(0.999)PDDILER	5	2	-0.65419	1.2417	8.612	2	3496200	4559100	1022000	1720900	SEPSSPQSSTRTRSPSPDDILERVAADVKEY
sp|O94979|SC31A_HUMAN	527	0.999307	0.000139219	57.981	43.41	S	DS(0.001)DQVAQS(0.999)DGEES(1)PAAEEQLLGEHIK	8	3	-0.051793	1.2445	N.A.	1	0	0	3513900	5236000	DGANVALKDSDQVAQSDGEESPAAEEQLLGE
sp|Q14160|SCRIB_HUMAN	1220	0.999282	0.00100042	64.476	15.289	S	NS(0.999)LESISSIDR	2	2	0.31114	1.2567	16.489	2	0	0	2029600	3191200	GVIANPFAAGIGHRNSLESISSIDRELSPEG
sp|Q9BTU6|P4K2A_HUMAN	51	0.999227	0.00016442	58.964	39.566	S	VAAAAGS(0.173)GPS(0.827)PPGS(0.999)PGHDR	14	2	-0.22825	1.1468	21.016	5	6120400	7811300	853030	1228500	VRVAAAAGSGPSPPGSPGHDRERQPLLDRAR
sp|P04792|HSPB1_HUMAN	82	0.999212	8.3474e-95	171.36	103.65	S	QLS(0.999)S(0.001)GVSEIR	3	2	-0.12003	0.85403	3.4855	4	455610000	416580000	109490000	129880000	AVAAPAYSRALSRQLSSGVSEIRHTADRWRV
sp|Q8TB72|PUM2_HUMAN	182	0.999195	6.09738e-05	71.879	34.265	S	QAS(0.999)PT(0.001)EVVER	3	2	-0.27071	0.99137	27.07	2	0	0	383930	619950	ADCKDFNRTPGSRQASPTEVVERLGPNTNPS
sp|O15173|PGRC2_HUMAN	211	0.999184	3.21433e-52	147.35	107.2	T	LLKPGEEPSEY(0.001)T(0.999)DEEDTK	12	3	0.11442	1.0271	17.405	2	0	0	5561800	5741600	YVGRLLKPGEEPSEYTDEEDTKDHNKQD___
sp|Q86YP4|P66A_HUMAN	107	0.999184	0.000196858	69.016	48.55	S	RPPS(1)PDVIVLS(0.999)DNEQPS(0.247)S(0.754)PR	11	3	0.25736	0.88666	10.544	4	3544700	2805900	4729700	7115500	MKSERRPPSPDVIVLSDNEQPSSPRVNGLTT
sp|P35670|ATP7B_HUMAN	307	0.999176	0.0206283	49.448	19.643	S	Y(0.601)DPS(0.492)CT(0.908)S(0.999)PVALQR	7	2	1.0294	1.0741	11.28	2	0	0	789070	1450800	LENKTAQVKYDPSCTSPVALQRAIEALPPGN
sp|O43847|NRDC_HUMAN	94	0.999142	2.09233e-21	113.76	83.194	S	RGS(0.999)LS(0.001)NAGDPEIVK	3	2	0.0058222	0.80966	13.145	4	4800600	4686900	6621300	7845900	ARLGADESEEEGRRGSLSNAGDPEIVKSPSD
sp|Q9NZT2|OGFR_HUMAN	315	0.999134	6.16021e-05	63.392	50.22	S	KVEEEGS(0.999)PGDPDHEASTQGR	7	3	0.18891	1.0693	14.046	4	4495600	4395400	686150	958220	LPHPLEGSRKVEEEGSPGDPDHEASTQGRTC
sp|Q15185|TEBP_HUMAN	113	0.999125	0.0256185	44.44	32.063	S	DWEDDS(0.999)DEDMS(0.001)NFDR	6	3	-0.49924	N.A.	N.A.	N.A.	0	0	0	0	WLSVDFNNWKDWEDDSDEDMSNFDRFSEMMN
sp|Q96E39|RMXL1_HUMAN;sp|P38159|RBMX_HUMAN	208;208	0.999115	0.00766021	58.699	22.274	S	DVY(0.001)LS(0.999)PR	5	2	-1.2283	0.91728	N.A.	1	0	0	342640	325290	PPRREPLPSRRDVYLSPRDDGYSTKDSYSSR
sp|Q5VTR2|BRE1A_HUMAN	138	0.9991	1.42263e-159	205.36	172.22	S	ALVVPEPEPDS(0.001)DS(0.999)NQER	13	2	-0.32543	1.0874	12.265	3	9187000	8968900	633260	1576900	ERKALVVPEPEPDSDSNQERKDDRERGEGQE
sp|P11388|TOP2A_HUMAN	1106	0.999086	1.13282e-07	71.418	60.864	S	EAQQKVPDEEENEES(0.999)DNEKET(0.001)EK	15	4	0.16023	1.5535	15.401	4	6980300	11428000	0	0	KEAQQKVPDEEENEESDNEKETEKSDSVTDS
sp|Q00839|HNRPU_HUMAN	271	0.999073	3.28566e-10	76.731	57.483	S	AKS(0.999)PQPPVEEEDEHFDDT(0.001)VVCLDTYNCDLHFK	3	4	-0.57682	0.76595	12.714	2	4439600	2994800	0	0	GYFEYIEENKYSRAKSPQPPVEEEDEHFDDT
sp|Q1KMD3|HNRL2_HUMAN	161	0.99906	7.36473e-08	75.225	54.668	S	REEDEPEERS(0.999)GDETPGS(0.001)EVPGDK	10	3	-0.035422	1.2436	15.044	3	0	0	3428600	4672400	EQGLGKREEDEPEERSGDETPGSEVPGDKAA
sp|P35580|MYH10_HUMAN	1956	0.999025	4.28808e-22	107.69	80.911	S	QLHLEGASLELS(0.999)DDDT(0.001)ESK	12	3	-0.26467	1.1495	N.A.	1	5670900	7460700	6107500	9628300	SGRRQLHLEGASLELSDDDTESKTSDVNETQ
sp|Q4G0J3|LARP7_HUMAN	261	0.998977	1.41919e-21	111.44	81.25	S	RSRPT(0.245)S(0.755)EGS(0.999)DIESTEPQK	9	3	0.25363	1.0769	11.583	10	20802000	20096000	6601600	8383700	TSISKMKRSRPTSEGSDIESTEPQKQCSKKK
sp|Q6PD62|CTR9_HUMAN	925	0.998945	0.00234389	45.347	25.435	T	KGGEFDEFVNDDT(0.999)DDDLPIS(0.001)K	13	3	0.64552	1.4534	45.817	2	0	0	437450	748550	RSKKGGEFDEFVNDDTDDDLPISKKKKRRKG
sp|P29692|EF1D_HUMAN	133	0.998912	1.398e-08	83.964	52.86	S	ATAPQT(0.001)QHVS(0.999)PMR	10	3	-0.0010832	1.099	13.294	5	0	0	2935500	3924500	SSPGHRATAPQTQHVSPMRQVEPPAKKPATP
sp|Q13185|CBX3_HUMAN	176	0.998906	5.12966e-50	138.19	122.37	S	LT(0.001)WHS(0.999)CPEDEAQ	5	2	-0.084207	1.835	10.068	2	1693000	2450900	240070	828710	PQIVIAFYEERLTWHSCPEDEAQ________
sp|P62753|RS6_HUMAN	235	0.998847	0.00143833	51.786	30.1	S	RLS(0.999)S(0.991)LRAS(0.981)T(0.026)S(0.003)K	3	2	-0.20388	1.1548	10.551	3	7152900	6399500	6928800	9769700	AKEKRQEQIAKRRRLSSLRASTSKSESSQK_
sp|Q7Z6Z7|HUWE1_HUMAN	1907	0.998816	1.87308e-29	121.26	99.951	S	GSGT(0.001)AS(0.999)DDEFENLR	6	2	0.39525	0.92151	2.0628	3	5246400	5196400	2385300	3141900	CIRIALPAPRGSGTASDDEFENLRIKGPNAV
sp|Q16643|DREB_HUMAN	339	0.998809	3.51337e-81	166.35	134.82	S	SPS(0.999)DS(0.001)STASTPVAEQIER	3	2	0.17289	1.224	18.644	3	3619200	5920600	1472800	2447500	SHRRMAPTPIPTRSPSDSSTASTPVAEQIER
sp|Q9H1E3|NUCKS_HUMAN	240	0.998737	0.00379256	46.872	41.256	S	KT(0.126)S(0.138)T(0.151)S(0.426)PPPEKS(0.176)GDEGS(0.984)EDEAPS(0.999)GED	22	3	0.31627	1.1051	N.A.	1	2495900	4109000	0	0	PPEKSGDEGSEDEAPSGED____________
sp|P46821|MAP1B_HUMAN	1265	0.998666	3.03308e-09	84.166	49.744	S	VS(0.039)PS(0.184)KS(0.65)PS(0.168)LS(0.882)PS(0.078)PPS(0.999)PLEK	15	3	0.069112	0.83503	23.228	2	1657900	1564000	5057300	4806500	KVSPSKSPSLSPSPPSPLEKTPLGERSVNFS
sp|Q9NTJ3|SMC4_HUMAN	22	0.998658	0.00166533	43.696	30.088	S	RREEGPPPPS(0.999)PDGAS(0.498)S(0.498)DAEPEPPS(0.005)GR	10	3	-0.087195	0.9194	N.A.	1	0	0	449980	551180	QPSTARRREEGPPPPSPDGASSDAEPEPPSG
sp|Q9NZI8|IF2B1_HUMAN	326	0.998657	0.0108224	52.731	26.736	T	IT(0.7)IS(0.143)S(0.143)LQDLT(0.012)LY(0.005)NPERT(0.999)IT(0.999)VK	17	3	-1.8102	N.A.	N.A.	N.A.	2835700	0	0	0	TISSLQDLTLYNPERTITVKGAIENCCRAEQ
sp|Q9NZI8|IF2B1_HUMAN	328	0.998657	0.0108224	52.731	26.736	T	IT(0.7)IS(0.143)S(0.143)LQDLT(0.012)LY(0.005)NPERT(0.999)IT(0.999)VK	19	3	-1.8102	N.A.	N.A.	N.A.	2835700	0	0	0	SSLQDLTLYNPERTITVKGAIENCCRAEQEI
sp|Q99959|PKP2_HUMAN	151	0.998637	0.0116697	65.022	39.549	S	RLEIS(0.999)PDS(0.289)S(0.712)PER	5	2	0.5318	0.52075	N.A.	1	0	0	762560	493020	VEERSLRHPLRRLEISPDSSPERAHYTHSDY
sp|Q92733|PRCC_HUMAN	159	0.998608	4.3939e-08	78.95	61.055	S	IAAPELHKGDS(1)DS(0.999)EEDEPT(0.002)K	13	3	-0.24393	1.0755	6.28	4	15147000	13353000	7619800	8505500	PVKIAAPELHKGDSDSEEDEPTKKKTILQGS
sp|Q9BX95|SGPP1_HUMAN	112	0.998387	3.33783e-14	100.02	71.119	S	RNS(0.998)LT(0.002)GEEGQLAR	3	2	-0.13813	1.3689	13.833	6	6630100	9777100	1216200	2026500	LGPASPRRAGALRRNSLTGEEGQLARVSNWP
sp|Q96B36|AKTS1_HUMAN	203	0.998375	3.59184e-54	145.52	103.26	S	RT(0.287)EARS(0.715)S(0.998)DEENGPPS(0.5)S(0.5)PDLDR	7	3	-0.61599	0.84954	25.444	2	2895600	3504800	2126700	2550500	VPVWGFKEKRTEARSSDEENGPPSSPDLDRI
sp|P49407|ARRB1_HUMAN	412	0.998369	0.0111729	46.249	28.353	S	DDKEEEEDGT(0.002)GS(0.998)PQLNNR	12	3	-0.41717	0.97195	N.A.	1	0	0	344850	352880	KGMKDDKEEEEDGTGSPQLNNR_________
sp|Q01082|SPTB2_HUMAN	2169	0.998317	7.32227e-06	78.705	47.831	S	T(0.308)S(0.346)S(0.398)KES(0.474)S(0.474)PIPS(0.998)PT(0.001)S(0.001)DRK	11	3	0.24666	1.0956	14.435	2	7156000	6070400	1668100	2655400	ATEQRTSSKESSPIPSPTSDRKAKTALPAQS
sp|Q01581|HMCS1_HUMAN	495	0.998293	1.89787e-14	86.248	73.432	S	RPTPNDDTLDEGVGLVHS(0.001)NIAT(0.001)EHIPS(0.998)PAK	27	4	-0.19401	1.0509	12.262	4	9400800	9059300	2642000	3804600	GVGLVHSNIATEHIPSPAKKVPRLPATAAEP
sp|Q9BY15|EMR3_HUMAN	218	0.998293	0.020952	57.034	11.494	S	KT(0.002)FNLNVQMNS(0.998)MDIR	11	2	0.0094977	N.A.	N.A.	N.A.	2667800	0	0	0	CSEERKTFNLNVQMNSMDIRCSDIIQGDTQG
sp|Q9UK58|CCNL1_HUMAN	335	0.998289	1.46771e-34	117.35	99.626	S	GLNPDGTPALST(0.001)LGGFS(0.998)PASKPS(0.202)S(0.798)PR	17	3	0.068213	0.97401	8.5794	2	3898100	2842400	417810	655800	LNPDGTPALSTLGGFSPASKPSSPREVKAEE
sp|Q15773|MLF2_HUMAN	238	0.998237	1.3654e-20	112.12	112.12	S	LAIQGPEDS(0.998)PS(0.002)R	9	2	0.20711	1.2401	12.547	4	6360100	7804000	2065000	3116900	RAEGPPRLAIQGPEDSPSRQSRRYDW_____
sp|Q12888|TP53B_HUMAN	834	0.99817	0.000322348	57.41	41.889	S	S(0.001)GT(0.001)AET(0.002)EPVEQDS(0.232)S(0.767)QPS(0.998)LPLVR	17	3	-0.51987	2.2152	60.263	2	0	0	593650	1454700	GTAETEPVEQDSSQPSLPLVRADDPLRLDQE
sp|Q8IVT2|MISP_HUMAN	543	0.998145	6.67665e-28	122.52	61.879	S	SQS(0.998)S(0.002)DLLER	3	2	0.63505	1.0007	N.A.	1	3956300	4077500	683590	1198700	WEVAGAPALRLQKSQSSDLLERERESVLRRE
sp|P35251|RFC1_HUMAN	69	0.998096	7.53885e-10	89.043	54.393	S	IIYDS(0.998)DS(0.809)ES(0.192)EET(0.001)LQVK	5	2	-0.0537	1.1676	1.9516	2	0	0	2052900	2924800	FKQKQPSKKKRIIYDSDSESEETLQVKNAKK
sp|Q96BU1|S1PBP_HUMAN	384	0.998057	0.0125984	50.117	20.768	S	HLQRY(0.998)S(0.998)LT(0.004)QWVDRNMR	6	3	-0.12874	N.A.	N.A.	N.A.	0	0	725880	0	TTRNYARRQKHLQRYSLTQWVDRNMRSHHRF
sp|Q96BU1|S1PBP_HUMAN	383	0.998057	0.0125984	50.117	20.768	Y	HLQRY(0.998)S(0.998)LT(0.004)QWVDRNMR	5	3	-0.12874	N.A.	N.A.	N.A.	0	0	725880	0	LTTRNYARRQKHLQRYSLTQWVDRNMRSHHR
sp|Q9UFC0|LRWD1_HUMAN	259	0.998051	4.55405e-19	97.152	74.567	S	RACAS(0.93)PS(0.07)AQVEGS(0.998)PVAGS(0.002)DGSQPAVK	13	3	-0.097971	1.3419	0.66797	2	2759200	2256100	0	0	PSKRACASPSAQVEGSPVAGSDGSQPAVKLE
sp|Q14247|SRC8_HUMAN	418	0.99802	3.78212e-14	97.073	53.481	S	LPS(0.002)S(0.998)PVYEDAASFK	4	2	0.032224	1.2352	N.A.	1	0	0	946720	1750600	PVSPAPQPTEERLPSSPVYEDAASFKAELSY
sp|Q9UEY8|ADDG_HUMAN	673	0.997966	0.00188135	54.511	32.106	S	IEEVLS(0.998)PEGS(0.769)PS(0.233)K	6	2	0.28051	1.043	N.A.	1	0	0	818920	869680	IEITIKSPEKIEEVLSPEGSPSKSPSKKKKK
sp|Q8NDI1|EHBP1_HUMAN	432	0.997934	0.00165459	50.202	32.961	S	DLS(0.294)T(0.332)S(0.376)PKPS(0.998)PIPS(1)PVLGR	9	3	-0.07386	0.93051	2.7569	2	0	0	974020	1144300	NTVSAGKDLSTSPKPSPIPSPVLGRKPNASQ
sp|O60832|DKC1_HUMAN	494	0.997914	1.90744e-117	190.64	157.84	S	AGLESGAEPGDGDS(0.998)DT(0.002)TK	14	2	-0.087858	1.1534	12.235	3	10724000	12113000	3619200	4294600	AKAGLESGAEPGDGDSDTTKKKKKKKKAKEV
sp|Q9H1B7|I2BPL_HUMAN	662	0.99786	9.04782e-10	84.166	48.509	S	RNS(0.788)S(0.256)S(0.956)PVS(0.998)PAS(0.001)VPGQR	8	2	-0.40904	0.99358	11.572	3	3096700	3155700	330370	514280	HSTTASARRNSSSPVSPASVPGQRRLASRNG
sp|Q8NHQ9|DDX55_HUMAN	594	0.997821	0.0145875	43.594	43.594	S	T(0.002)VDLGIS(0.998)DLEDDC	7	2	-0.29087	1.2117	32.209	2	1567900	1901400	0	0	LTTGKRTIKTVDLGISDLEDDC_________
sp|Q8WX93|PALLD_HUMAN	1121	0.997821	1.76182e-09	89.507	66.622	S	S(0.002)RDS(0.998)GDENEPIQER	4	2	0.038757	1.5708	13.114	3	1558000	2678500	1422900	2926600	SGHPHVRRPRSRSRDSGDENEPIQERFFRPH
sp|P12821|ACE_HUMAN	833	0.997685	0.017256	58.098	26.883	S	S(0.358)MY(0.285)ET(0.358)PS(0.998)LEQDLER	7	2	-0.6164	N.A.	N.A.	N.A.	3237500	0	0	0	YVDAGDSWRSMYETPSLEQDLERLFQELQPL
sp|Q9Y5B0|CTDP1_HUMAN	869	0.997681	8.54003e-10	86.357	55.874	S	EVDDILGEGS(0.998)DDS(0.64)DS(0.362)EK	10	2	-0.012556	1.0567	4.7356	2	0	0	2175300	2962800	LESMDKEVDDILGEGSDDSDSEKRRPEEQEE
sp|Q9HCN4|GPN1_HUMAN	338	0.997679	1.01069e-23	112.91	93.972	S	GTLDEEDEEADS(0.998)DT(0.002)DDIDHR	12	3	-0.31228	0.97699	24.115	4	3530600	3924100	3535900	4654000	ILTRGTLDEEDEEADSDTDDIDHRVTEESHE
sp|Q6ZMW3|EMAL6_HUMAN	1941	0.997564	0.0154474	40.622	13.833	Y	Y(0.998)VVS(0.2)T(0.782)GGDDCS(0.02)VFVWRCL	1	2	3.4675	N.A.	N.A.	N.A.	4748500	0	0	0	HSAHVTNIRFSYDDKYVVSTGGDDCSVFVWR
sp|Q8IWW6|RHG12_HUMAN	240	0.997499	1.62972e-11	82.609	53.517	S	AT(0.176)T(0.824)PPNQGRPDS(0.997)PVY(0.002)ANLQELK	12	3	0.098246	0.77025	12.762	4	7069300	4335400	2814500	3081100	EQIRATTPPNQGRPDSPVYANLQELKISQSA
sp|Q9H211|CDT1_HUMAN	93	0.997324	0.00720604	42.385	26.981	S	LRLS(0.269)VDEVS(0.175)S(0.19)PS(0.263)T(0.105)PEAPDIPACPS(0.997)PGQK	24	3	-0.12907	N.A.	N.A.	N.A.	0	0	0	777230	SSPSTPEAPDIPACPSPGQKIKKSTPAAGQP
sp|Q9NQX3|GEPH_HUMAN	194	0.997217	1.15747e-08	80.412	67.005	S	EVHDELEDLPS(1)PPPPLS(0.997)PPPT(0.012)T(0.197)S(0.793)PHK	17	3	0.10935	1.085	11.541	2	0	0	1858700	2157200	VHDELEDLPSPPPPLSPPPTTSPHKQTEDKG
sp|P26006|ITA3_HUMAN	1042	0.997175	4.44409e-51	145.79	107.8	S	SQPS(0.997)ET(0.003)ERLTDDY	4	2	-0.48809	0.50658	15.528	2	5652600	2988900	0	0	LYEAKRQKAEMKSQPSETERLTDDY______
sp|O60832|DKC1_HUMAN	455	0.997143	5.42897e-05	67.097	51.082	S	KRES(1)ES(1)ES(0.997)DET(0.003)PPAAPQLIK	8	3	0.11006	1.4861	15.061	2	0	0	4217200	6489400	EAAKTAKRKRESESESDETPPAAPQLIKKEK
sp|Q13242|SRSF9_HUMAN	216	0.996988	0.0118667	44.691	37.043	S	GS(0.844)PHY(0.157)FS(0.997)PFRPY(0.002)	7	3	-0.14406	1.6867	15.422	2	0	0	298040	573830	GRDSPYQSRGSPHYFSPFRPY__________
sp|O76024|WFS1_HUMAN	691	0.996976	0.00324447	44.74	7.309	S	T(0.004)QILCS(0.997)HLEGHRVT(1)WT(1)GR	6	3	-0.22281	0.80665	N.A.	1	4923100	3155300	0	0	RAWKETNMARTQILCSHLEGHRVTWTGRFKY
sp|P18887|XRCC1_HUMAN	453	0.996949	2.07258e-05	70.501	51.134	T	T(0.001)KPT(0.021)QAAGPS(0.198)S(0.78)PQKPPT(0.997)PEET(0.003)K	17	3	0.75804	1.2001	6.7243	5	3856700	3553400	6495600	8989800	KPTQAAGPSSPQKPPTPEETKAASPVLQEDI
sp|P17812|PYRG1_HUMAN	574	0.996944	7.91137e-41	136.85	136.85	S	SGS(0.003)S(0.997)S(1)PDSEITELK	4	2	0.060374	1.2824	10.733	3	6334600	8704300	13540000	16377000	CRLSPRDTYSDRSGSSSPDSEITELKFPSIN
sp|Q9NZM3|ITSN2_HUMAN	1593	0.996891	0.0116299	51.777	21.554	Y	S(0.006)NPY(0.997)CEIS(0.991)MGS(0.993)QS(0.007)Y(0.001)T(0.002)T(0.002)R	4	2	1.5137	N.A.	N.A.	N.A.	0	0	0	0	ATELKACKPNGKSNPYCEISMGSQSYTTRTI
sp|Q5T200|ZC3HD_HUMAN	77	0.996879	0.0236546	42.21	16.165	S	RS(0.997)PERPT(0.003)GDLR	2	3	0.73561	1.1289	12.18	3	611470	474580	568130	762160	GPSPRGKGYSSNYRRSPERPTGDLRERMKNK
sp|Q9UQ35|SRRM2_HUMAN	295	0.99685	3.09927e-40	136.22	100.41	S	THTT(0.001)ALAGRS(0.997)PS(0.904)PAS(0.098)GR	10	2	0.069906	1.0029	17.21	10	128360000	129390000	14297000	17406000	RSAAAKTHTTALAGRSPSPASGRRGEGDAPF
sp|Q13185|CBX3_HUMAN	173	0.996807	7.00224e-14	103.13	85.928	T	LT(0.997)WHS(0.003)CPEDEAQ	2	2	0.27426	1.9732	15.97	2	1230200	2279200	418840	1059600	MKCPQIVIAFYEERLTWHSCPEDEAQ_____
sp|P31323|KAP3_HUMAN	114	0.996797	1.20866e-09	97.271	62.785	S	RAS(0.997)VCAEAY(0.003)NPDEEEDDAESR	3	3	-0.46555	1.0318	1.0612	2	0	0	901560	1595200	GAFNAPVINRFTRRASVCAEAYNPDEEEDDA
sp|Q99460|PSMD1_HUMAN	315	0.996608	0.00171533	50.305	38.619	S	T(0.083)S(0.449)S(0.449)AFVGKT(0.022)PEAS(0.997)PEPK	13	3	-0.53257	1.0159	20.592	3	2655900	2190300	624380	420830	EEKTSSAFVGKTPEASPEPKDQTLKMIKILS
sp|Q8IYB3|SRRM1_HUMAN	713	0.996569	0.00983259	43.37	26.947	S	RQS(0.997)PS(0.851)PS(0.149)T(0.003)RPIR	3	3	-0.10735	1.1363	N.A.	1	4357300	5087800	1126300	1789400	PPVRRGASSSPQRRQSPSPSTRPIRRVSRTP
sp|P55081|MFAP1_HUMAN	267	0.996565	1.04414e-11	86.439	58.106	T	S(0.003)LAALDALNT(0.997)DDENDEEEYEAWK	10	2	-0.086058	1.0799	30.718	4	855330	608620	1242500	1787000	LEENKRSLAALDALNTDDENDEEEYEAWKVR
sp|Q9Y2V2|CHSP1_HUMAN	41	0.996521	1.63875e-21	106.28	82.406	S	ERS(1)PS(1)PLRGNVVPS(0.997)PLPT(0.004)R	14	2	0.68707	0.9172	10.99	2	16556000	16633000	19648000	21307000	SRERSPSPLRGNVVPSPLPTRRTRTFSATVR
sp|P51116|FXR2_HUMAN	603	0.996494	4.5274e-08	78.848	65.225	S	T(0.018)DGS(0.985)IS(0.996)GDRQPVTVADYISR	6	3	-0.10927	0.72441	8.7947	4	4893300	3170900	2262700	1786700	SRRRRNRGNRTDGSISGDRQPVTVADYISRA
sp|Q96AT1|K1143_HUMAN	146	0.996068	6.15504e-10	92.265	78.182	S	NS(0.002)S(0.002)LLS(0.996)FDNEDENE	6	2	-0.41854	1.347	2.3891	3	4026000	6146400	376760	568790	VKKNSQKQIKNSSLLSFDNEDENE_______
sp|Q58WW2|DCAF6_HUMAN	657	0.995988	0.00527072	46.709	25.16	S	DS(0.154)ALQDT(0.85)DDS(0.996)DDDPVLIPGAR	10	2	-0.25811	1.0852	10.189	2	2049500	2168200	0	0	EETSTRDSALQDTDDSDDDPVLIPGARYRAG
sp|Q9UQ88|CD11A_HUMAN;sp|P21127|CD11B_HUMAN	271;283	0.995973	5.83047e-66	159.01	116.33	S	DLLSDLQDIS(0.996)DS(0.004)ER	10	2	0.53797	1.4416	4.1419	2	0	0	289120	520690	EKMEERDLLSDLQDISDSERKTSSAESSSAE
sp|Q13595|TRA2A_HUMAN;sp|P62995|TRA2B_HUMAN	262;266	0.995715	0.000871426	63.754	42.401	S	RRS(1)PS(0.996)PY(0.002)Y(0.001)S(0.002)R	5	3	0.28768	0.44489	46.336	3	74851000	34082000	13034000	16746000	DRYEDYDYRYRRRSPSPYYSRYRSRSRSRSY
sp|O00264|PGRC1_HUMAN	57	0.995602	2.31039e-100	181.11	181.11	S	GDQPAAS(0.004)GDS(0.996)DDDEPPPLPR	10	2	-0.052396	1.0412	0.26417	2	0	0	2011400	3006000	LYKIVRGDQPAASGDSDDDEPPPLPRLKRRD
sp|P52701|MSH6_HUMAN	261	0.995587	7.32758e-09	81.639	62.703	S	VIS(0.928)DS(0.059)ES(0.018)DIGGS(0.996)DVEFKPDTK	12	3	0.14054	0.93137	N.A.	1	0	0	2420000	2615000	KKRRVISDSESDIGGSDVEFKPDTKEEGSSD
sp|Q96E09|F122A_HUMAN	147	0.995576	5.43099e-14	94.564	71.385	S	RIDFIPVS(1)PAPS(0.996)PT(0.004)R	12	2	0.20522	1.0586	12.79	4	2907900	3190300	830660	1226100	ASPKRIDFIPVSPAPSPTRGIGKQCFSPSLQ
sp|O15234|CASC3_HUMAN	148	0.99549	1.98658e-05	74.324	53.54	S	ST(0.001)VT(0.003)GERQS(0.995)GDGQESTEPVENK	9	3	-0.16911	1.9014	25.672	4	3231900	5101400	841860	1106600	EEKPDTKSTVTGERQSGDGQESTEPVENKVG
sp|Q9Y618|NCOR2_HUMAN	149	0.995442	0.00323642	45.347	21.457	S	LEPVS(0.995)PPS(0.799)PPHT(0.206)DPELELVPPR	5	3	-0.40396	0.89649	7.0802	2	0	0	1259500	1250200	DLTKDRSLTGKLEPVSPPSPPHTDPELELVP
sp|Q9UQ35|SRRM2_HUMAN	1003	0.995399	0.000604772	55.171	33.504	T	AQT(0.995)PPGPS(0.001)LS(0.003)GS(0.001)K	3	2	0.14844	0.99682	5.9844	2	2320200	2541900	1449300	1175100	SHSGSISPYPKVKAQTPPGPSLSGSKSPCPQ
sp|Q9UPU5|UBP24_HUMAN	2047	0.995147	0.000491898	68.044	36.448	S	VS(0.005)DQNS(0.995)PVLPK	6	2	-0.093353	0.88009	19.586	4	1873600	1748400	1076000	1008000	WNAYMLFYQRVSDQNSPVLPKKSRVSVVRQE
sp|O75494|SRS10_HUMAN	131	0.994984	0.0225979	41.117	24.204	S	S(0.995)RS(0.975)FDY(0.024)NY(0.005)R	1	3	0.14749	1.3687	4.1398	2	0	0	816800	1461600	YRRSRSRSYERRRSRSRSFDYNYRRSYSPRN
sp|O75494|SRS10_HUMAN	133	0.994848	0.0225979	41.117	24.204	S	S(0.99)RS(0.995)FDY(0.014)NY(0.002)R	3	3	0.25782	1.3687	4.1398	2	0	0	816800	1461600	RSRSRSYERRRSRSRSFDYNYRRSYSPRNSR
sp|Q8WVB6|CTF18_HUMAN	871	0.994847	1.46301e-12	82.635	41.667	S	VENS(0.005)PQVDGS(0.995)PPGLEGLLGGIGEK	10	3	-0.15132	1.107	25.732	3	2684900	3203500	192100	376060	AEASARVENSPQVDGSPPGLEGLLGGIGEKG
sp|P28290|SSFA2_HUMAN	737	0.994842	0.000298327	64.705	47.159	S	S(0.995)QS(0.867)LPT(0.073)T(0.064)LLSPVR	1	2	0.41373	1.3178	14.463	3	1737500	2134300	426910	951620	KQRYLFAKAGYPLRRSQSLPTTLLSPVRVVS
sp|Q9NZ63|CI078_HUMAN	261	0.99479	0.00785407	45.347	29.952	S	VGDT(0.005)EKPEPERS(0.995)PPNR	12	3	0.16772	1.0109	N.A.	1	4298600	3289900	0	0	RPLRVGDTEKPEPERSPPNRKRPANEKATDD
sp|Q9NYV4|CDK12_HUMAN	385	0.994685	2.37189e-05	66.52	47.278	S	HS(0.465)S(0.541)IS(0.995)PVRLPLNSSLGAELSR	5	3	-0.21484	1.0009	1.9324	3	7631200	8038700	589140	775010	SKKKRSSSRSRHSSISPVRLPLNSSLGAELS
sp|Q05209|PTN12_HUMAN	673	0.994618	0.000197663	60.826	37.009	S	DVDVS(0.005)EDS(0.995)PPPLPER	8	2	0.84709	1.1008	13.359	2	0	0	699040	1172700	TTHSGAEKDVDVSEDSPPPLPERTPESFVLA
sp|P62263|RS14_HUMAN	139	0.99448	4.14287e-80	160.64	113.84	S	IEDVTPIPSDS(0.994)T(0.005)R	11	2	0.41286	0.5815	10.225	3	2366700	1868800	5165200	3606300	MKIGRIEDVTPIPSDSTRRKGGRRGRRL___
sp|Q13283|G3BP1_HUMAN	232	0.994145	1.39988e-210	236.19	188.89	S	SS(0.006)S(0.994)PAPADIAQTVQEDLR	3	2	0.043126	1.025	0.48469	2	28450000	29441000	0	0	PVLEETAPEDAQKSSSPAPADIAQTVQEDLR
sp|O95218|ZRAB2_HUMAN	120	0.994051	0.0011864	54.171	34.479	S	ENVEY(0.004)IEREES(0.994)DGEY(0.002)DEFGR	11	3	-0.10265	1.9316	13.385	2	0	0	717080	2080300	GFNERENVEYIEREESDGEYDEFGRKKKKYR
sp|P02545|LMNA_HUMAN	392	0.994011	1.42701e-20	115.1	82.662	S	LRLS(1)PS(0.994)PT(0.005)S(0.001)QR	6	3	-0.086255	1.0617	N.A.	1	198420000	269780000	38252000	66506000	RKLLEGEEERLRLSPSPTSQRSRGRASSHSS
sp|A0FGR8|ESYT2_HUMAN	761	0.993754	3.64591e-05	65.207	41.572	S	EPT(0.426)PS(0.528)IAS(0.051)DIS(0.994)LPIAT(0.001)QELR	11	3	-0.099262	1.0654	14.138	6	2600400	2187000	1330700	1752600	HISVKEPTPSIASDISLPIATQELRQRLRQL
sp|Q86X51|CX067_HUMAN	463	0.993744	6.93169e-50	144.8	124.15	T	SIS(0.006)T(0.994)PS(1)PESLR	4	2	0.038927	1.0922	3.7061	2	0	0	5234100	7467800	PSSPSPEFLGLRSISTPSPESLRYALMPEFY
sp|Q9UQ35|SRRM2_HUMAN	2692	0.993694	8.10414e-20	110.08	57.498	S	SLS(0.994)Y(0.756)S(0.25)PVER	3	2	0.55813	1.2578	2.8324	2	0	0	1578800	2505300	SPRKPIDSLRDSRSLSYSPVERRRPSPQPSP
sp|Q9P2R6|RERE_HUMAN	594	0.993476	0.00274225	46.156	22.582	S	KQPAS(0.993)PDGRT(0.43)S(0.577)PINEDIR	5	3	-0.47964	1.1045	14.777	3	3825300	4590900	502340	502720	GSMSTLRSGRKKQPASPDGRTSPINEDIRSS
sp|Q6PKG0|LARP1_HUMAN	627	0.99306	9.95603e-08	71.376	59.944	S	NTFTAWS(0.993)DEES(0.955)DY(0.051)EIDDRDVNK	7	3	0.1141	0.82447	63.774	2	5319200	2974400	0	0	EMEQMDGRKNTFTAWSDEESDYEIDDRDVNK
sp|Q9NZM3|ITSN2_HUMAN	1600	0.992934	0.0116299	51.777	21.554	S	S(0.006)NPY(0.997)CEIS(0.991)MGS(0.993)QS(0.007)Y(0.001)T(0.002)T(0.002)R	11	2	1.5137	N.A.	N.A.	N.A.	0	0	0	0	KPNGKSNPYCEISMGSQSYTTRTIQDTLNPK
sp|Q9H211|CDT1_HUMAN	406	0.99257	4.10333e-10	91.655	68.96	T	SAAPS(0.006)S(0.006)PGS(0.059)PRPALPAT(0.933)PPAT(0.993)PPAAS(0.808)PS(0.195)ALK	21	3	-0.055616	13.282	44.559	2	350730	23174000	0	0	SPGSPRPALPATPPATPPAASPSALKGVSQD
sp|Q13523|PRP4B_HUMAN	437	0.992549	0.0119677	54.103	33.276	S	DAS(1)PINRWS(0.993)PT(0.007)R	9	2	-0.58309	0.81757	0.66929	2	0	0	2601700	2632400	SRRERSKDASPINRWSPTRRRSRSPIRRRSR
sp|Q9NY61|AATF_HUMAN	316	0.992454	3.7604e-06	83.826	59.957	S	Y(0.001)LVDGT(0.007)KPNAGS(0.992)EEIS(1)S(1)EDDELVEEK	12	3	-0.35208	0.89462	21.469	2	8014400	3523200	2925600	3138400	PDTRYLVDGTKPNAGSEEISSEDDELVEEKK
sp|Q9UQ35|SRRM2_HUMAN	2398	0.992453	6.82736e-13	97.472	61.025	S	T(0.008)S(0.992)PPLLDR	2	2	-0.21372	0.89454	17.968	3	853460	703160	2727100	2893400	PRVPLSAYERVSGRTSPPLLDRARSRTPPSA
sp|Q86X51|CX067_HUMAN	452	0.99235	1.21499e-09	83.395	57.942	S	S(0.004)PGLS(0.009)PS(0.173)S(0.821)PS(0.992)PEFLGLR	10	2	-0.21966	1.0251	21.135	2	1358800	1579400	263620	471990	SSSPSRSPGLSPSSPSPEFLGLRSISTPSPE
sp|Q12888|TP53B_HUMAN	1678	0.992241	0.00439564	51.939	28.262	S	LIT(0.002)S(0.005)EEERS(0.992)PAK	9	3	-0.53985	1.6658	10.335	4	1416800	1781300	387610	859970	VLSGKRKLITSEEERSPAKRGRKSATVKPGA
sp|Q9H1B7|I2BPL_HUMAN	657	0.992128	1.7338e-29	121.25	76.283	S	RNS(0.992)S(0.126)S(0.879)PVS(0.003)PASVPGQR	3	2	-0.18157	0.94412	17.751	5	13194000	14902000	1842600	2327300	DGSSVHSTTASARRNSSSPVSPASVPGQRRL
sp|Q15637|SF01_HUMAN	82	0.991911	4.38404e-19	100.47	77.897	S	TGDLGIPPNPEDRS(1)PS(0.992)PEPIY(0.006)NS(0.003)EGK	16	3	-0.12719	0.956	16.891	5	19767000	17256000	24725000	28469000	TGDLGIPPNPEDRSPSPEPIYNSEGKRLNTR
sp|Q06210|GFPT1_HUMAN	261	0.991711	5.51695e-136	193.3	160.03	S	VDS(0.992)T(0.008)TCLFPVEEK	3	2	-0.1107	0.98093	2.6836	2	91542000	83311000	20574000	23738000	RGKDKKGSCNLSRVDSTTCLFPVEEKAVEYY
sp|Q9UK76|HN1_HUMAN	87	0.99165	7.14579e-40	132.23	99.036	S	RNS(0.992)S(0.008)EASSGDFLDLK	3	2	0.069559	1.0714	4.6438	2	0	0	29072000	36003000	GGREDLESSGLQRRNSSEASSGDFLDLKGEG
sp|Q9UQ35|SRRM2_HUMAN	297	0.99153	1.1485e-08	82.294	71.06	S	THT(0.019)T(0.089)ALAGRS(0.897)PS(0.992)PAS(0.003)GR	12	3	0.010306	1.0012	5.168	6	114380000	114540000	13980000	17044000	AAAKTHTTALAGRSPSPASGRRGEGDAPFSE
sp|Q9NZM3|ITSN2_HUMAN	1597	0.991443	0.0116299	51.777	21.554	S	S(0.006)NPY(0.997)CEIS(0.991)MGS(0.993)QS(0.007)Y(0.001)T(0.002)T(0.002)R	8	2	1.5137	N.A.	N.A.	N.A.	0	0	0	0	KACKPNGKSNPYCEISMGSQSYTTRTIQDTL
sp|Q9BZL6|KPCD2_HUMAN	197	0.991159	0.000216399	63.614	51.346	S	RLS(0.991)S(0.983)T(0.02)S(0.005)LASGHSVR	3	3	-0.34417	1.1395	14.607	4	4927900	4758000	978030	1508900	FSIPNNCSGARKRRLSSTSLASGHSVRLGTS
sp|P35659|DEK_HUMAN	307	0.991108	3.50368e-10	89.803	56.751	S	ES(0.025)ES(0.025)EDS(0.958)S(0.991)DDEPLIK	8	2	-0.077691	0.91087	N.A.	1	880520	737420	2643300	2729100	KNQNSSKKESESEDSSDDEPLIKKLKKPPTD
sp|Q9UQ35|SRRM2_HUMAN	353	0.991092	3.10331e-35	119.52	96.39	S	S(0.003)AT(0.012)RPS(0.984)PS(0.991)PERS(0.005)S(0.005)T(0.001)GPEPPAPTPLLAER	8	3	0.14456	1.0744	2.4271	2	17903000	19429000	0	0	KDKDKKEKSATRPSPSPERSSTGPEPPAPTP
sp|Q02880|TOP2B_HUMAN	1413	0.990863	1.45233e-05	58.924	37.358	S	VKAS(0.429)PIT(0.571)NDGEDEFVPS(0.991)DGLDKDEY(0.008)T(0.001)FSPGK	17	4	0.64293	0.31008	N.A.	1	3853200	621050	0	0	KASPITNDGEDEFVPSDGLDKDEYTFSPGKS
sp|P62753|RS6_HUMAN	236	0.990701	0.00143833	51.786	30.1	S	RLS(0.999)S(0.991)LRAS(0.981)T(0.026)S(0.003)K	4	2	-0.20388	1.1548	10.551	3	7152900	6399500	6928800	9769700	KEKRQEQIAKRRRLSSLRASTSKSESSQK__
sp|Q86UP2|KTN1_HUMAN	75	0.990635	1.80719e-29	115.83	87.907	S	EIQNGNLHES(0.991)DS(0.009)ESVPR	10	2	-0.55326	0.90811	N.A.	1	2890100	2195200	0	0	KKNKKKEIQNGNLHESDSESVPRDFKLSDAL
sp|P29317|EPHA2_HUMAN	901	0.990333	5.97178e-05	70.117	50.674	S	LPS(0.125)T(0.16)S(0.725)GS(0.99)EGVPFR	7	2	0.033146	1.0245	12.796	4	5554600	7617500	2042000	2982900	DFDPRVSIRLPSTSGSEGVPFRTVSEWLESI
sp|Q96TC7|RMD3_HUMAN	46	0.990265	7.2466e-117	184.14	155.37	S	S(0.001)QS(0.99)LPNS(0.009)LDYTQTSDPGR	3	2	-0.14757	1.3346	N.A.	1	4360400	6016000	0	0	YSQRWKRTQRHGRSQSLPNSLDYTQTSDPGR
sp|Q86X51|CX067_HUMAN	387	0.990118	1.14736e-11	88.19	75.479	S	S(0.01)GS(0.99)PDPEVPSR	3	2	-0.012893	1.4665	19.43	3	4119700	5865000	2646600	4155000	CGTGSERLAFQSRSGSPDPEVPSRASPPVWH
sp|P55795|HNRH2_HUMAN;sp|P31943|HNRH1_HUMAN	104;104	0.989898	1.15176e-51	140.47	97.257	S	HT(0.01)GPNS(0.99)PDTANDGFVR	6	2	-0.12094	0.9827	4.0379	4	7395300	8510700	2474200	3143300	NSVEMDWVLKHTGPNSPDTANDGFVRLRGLP
sp|Q02952|AKA12_HUMAN	598	0.989815	9.77881e-54	143.5	111.58	S	GLAEVQQDGEAEEGAT(0.01)S(0.99)DGEK	17	2	-0.13701	0.88071	24.031	4	2388900	2508100	1241500	1253500	LAEVQQDGEAEEGATSDGEKKREGVTPWASF
sp|P61604|CH10_HUMAN	27	0.989794	0.0129983	44.925	18.436	T	S(0.84)AAET(0.17)VT(0.99)KGGIMLPEK	7	2	2.203	N.A.	N.A.	N.A.	0	0	528250	0	LFDRVLVERSAAETVTKGGIMLPEKSQGKVL
sp|Q9UK76|HN1_HUMAN	88	0.989578	9.27835e-40	132.23	99.036	S	RNS(0.99)S(0.99)EAS(0.017)S(0.004)GDFLDLK	4	3	-0.5545	1.0042	N.A.	1	0	0	1563600	2099700	GREDLESSGLQRRNSSEASSGDFLDLKGEGD
sp|P43243|MATR3_HUMAN	195	0.98939	1.41314e-11	88.951	73.769	S	RDS(0.011)FDDRGPS(0.989)LNPVLDYDHGSR	10	4	-0.18691	0.86254	N.A.	1	0	0	1815300	1736400	EKRHFRRDSFDDRGPSLNPVLDYDHGSRSQE
sp|Q9H1E3|NUCKS_HUMAN	181	0.989154	0.00133419	66.023	30.529	S	ATVT(0.01)PS(0.989)PVK	6	2	-1.1985	2.1557	43.322	3	369740	456330	347410	963150	EKKMPKPRLKATVTPSPVKGKGKVGRPTASK
sp|Q9BUH6|CI142_HUMAN	148	0.988287	0.00508764	52.527	30.206	S	LAAAEET(0.012)AVS(0.988)PR	10	2	-0.10249	0.97649	N.A.	1	0	0	166990	205470	WSLERRLAAAEETAVSPRKSPRPAGPQLFLP
sp|Q7Z309|F122B_HUMAN	119	0.987848	4.736e-06	78.378	41.433	S	RIDFTPVS(1)PAPS(0.988)PT(0.012)R	12	2	-0.78679	1.2034	17.145	7	6716000	8811800	2649400	3214400	YSPKRIDFTPVSPAPSPTRGFGKMFVSSSGL
sp|Q9Y2W1|TR150_HUMAN	320	0.987689	2.95503e-05	63.701	50.986	S	KS(1)PVGKS(0.988)PPS(0.005)T(0.006)GSTY(0.001)GSSQK	7	3	0.05698	0.98844	N.A.	1	0	0	3034700	3434100	GSGSLSPSKKSPVGKSPPSTGSTYGSSQKEE
sp|Q9UQ35|SRRM2_HUMAN	2694	0.98756	0.0018511	59.709	10.465	S	S(0.004)LS(0.987)Y(0.021)S(0.988)PVER	5	2	-0.15851	1.2328	N.A.	1	0	0	877060	1269100	RKPIDSLRDSRSLSYSPVERRRPSPQPSPRD
sp|Q02880|TOP2B_HUMAN	1522	0.987494	2.23864e-06	87.457	62.3	S	VVEAVNS(0.987)DS(0.937)DS(0.076)EFGIPK	7	2	0.0051261	1.1041	9.6329	3	2498500	2615800	7030600	8638000	PKRAPKQKKVVEAVNSDSDSEFGIPKKTTTP
sp|Q9UQ35|SRRM2_HUMAN	2581	0.987082	0.00326489	55.724	25.957	S	RVPS(0.987)PT(0.013)PAPK	4	2	0.25938	0.89022	14.019	4	1589400	1436500	308230	371850	SSLPVQPEVALKRVPSPTPAPKEAVREGRPP
sp|O60231|DHX16_HUMAN	103	0.987035	1.9095e-14	102.67	85.067	S	LLEDS(0.987)EES(0.736)S(0.277)EETVSR	5	2	-0.82925	2.4188	13.079	3	5443500	12258000	708710	1671800	RALLEKNRSYRLLEDSEESSEETVSRAGSSL
sp|Q9Y3F4|STRAP_HUMAN	338	0.98668	0.00059532	46.399	46.399	S	IGFPET(0.011)T(0.011)EEELEEIAS(0.979)ENS(0.987)DCIFPS(0.011)APDVK	19	4	-0.39315	0.93337	N.A.	1	1246900	975600	0	0	PETTEEELEEIASENSDCIFPSAPDVKA___
sp|Q5T1M5|FKB15_HUMAN	1162	0.986638	2.81423e-40	135.29	113.74	S	S(0.013)S(0.987)LS(1)GDEEDELFK	2	2	0.32341	0.8764	8.2744	2	0	0	2929900	3024600	VAGAALRPSHHSQRSSLSGDEEDELFKGATL
sp|P42858|HD_HUMAN	432	0.985539	3.03733e-67	150.69	118.32	S	S(0.499)GS(0.501)IVELIAGGGS(0.006)S(0.001)CS(0.986)PVLS(0.007)R	16	2	0.12913	1.4475	14.752	2	3150200	5249400	0	0	SGSIVELIAGGGSSCSPVLSRKQKGKVLLGE
sp|P51116|FXR2_HUMAN	601	0.985239	4.5274e-08	78.848	65.225	S	T(0.018)DGS(0.985)IS(0.996)GDRQPVTVADYISR	4	3	-0.10927	0.70157	4.261	3	4893300	3170900	2262700	1786700	NRSRRRRNRGNRTDGSISGDRQPVTVADYIS
sp|P46821|MAP1B_HUMAN	1260	0.984884	3.03308e-09	84.166	49.744	S	SPS(0.014)LS(0.985)PS(0.44)PPS(0.561)PLEK	5	2	0.2383	0.94515	0.67891	2	2670600	2425500	4280200	4233900	AVSSEKVSPSKSPSLSPSPPSPLEKTPLGER
sp|Q13242|SRSF9_HUMAN	211	0.984615	0.000545835	65.241	38.535	S	GS(0.985)PHY(0.864)FS(0.15)PFRPY(0.002)	2	2	0.51106	0.83823	17.297	2	0	0	1425500	1982900	RSGSRGRDSPYQSRGSPHYFSPFRPY_____
sp|Q9H1E3|NUCKS_HUMAN	234	0.984273	0.00379256	46.872	41.256	S	KT(0.126)S(0.138)T(0.151)S(0.426)PPPEKS(0.176)GDEGS(0.984)EDEAPS(0.999)GED	16	3	0.31627	1.1051	N.A.	1	2495900	4109000	0	0	KTSTSPPPEKSGDEGSEDEAPSGED______
sp|Q9UQ35|SRRM2_HUMAN	351	0.984045	3.10331e-35	119.52	96.39	S	S(0.003)AT(0.012)RPS(0.984)PS(0.991)PERS(0.005)S(0.005)T(0.001)GPEPPAPTPLLAER	6	3	0.14456	1.0744	2.4271	2	17903000	19429000	0	0	EDKDKDKKEKSATRPSPSPERSSTGPEPPAP
sp|Q15596|NCOA2_HUMAN	195	0.983993	0.00256996	50.077	18.37	S	RNS(0.984)HT(0.016)FNCRMLVK	3	2	1.0767	0.96816	N.A.	1	2141000	1962900	0	0	IVNGGSWSGEPPRRNSHTFNCRMLVKPLPDS
sp|Q8TAD8|SNIP1_HUMAN	54	0.983932	1.26488e-06	71.434	50.596	S	RPDHS(0.594)GGS(0.422)PS(0.984)PPTSEPAR	10	3	0.1294	1.3018	16.212	3	2897600	3774400	295940	478120	APPAHRRPDHSGGSPSPPTSEPARSGHRGNR
sp|O00499|BIN1_HUMAN	298	0.983824	0.00719025	40.616	40.616	S	GNKS(0.893)PS(0.984)PPDGS(0.118)PAAT(0.005)PEIR	6	3	-0.063511	0.98808	12.999	3	3756900	3214600	363430	325370	AQPSDNAPAKGNKSPSPPDGSPAATPEIRVN
sp|Q9BZL6|KPCD2_HUMAN	198	0.983481	0.000216399	63.614	51.346	S	RLS(0.991)S(0.983)T(0.02)S(0.005)LASGHSVR	4	3	-0.34417	1.066	N.A.	1	0	0	563260	781520	SIPNNCSGARKRRLSSTSLASGHSVRLGTSE
sp|Q15477|SKIV2_HUMAN	256	0.982856	3.56507e-28	122.52	82.311	S	AS(0.017)S(0.983)LEDLVLK	3	2	-0.11571	1.065	12	4	5041600	5631400	1576800	1938300	TVSASPCSAPLARASSLEDLVLKEASTAVST
sp|Q13765|NACA_HUMAN;sp|E9PAV3|NACAM_HUMAN	166;2029	0.982695	3.63799e-15	86.095	86.095	S	VQGEAVSNIQENTQTPT(0.005)VQEES(0.983)EEEEVDET(0.012)GVEVK	22	3	-0.066419	0.86531	8.8831	2	0	0	21758000	23250000	SNIQENTQTPTVQEESEEEEVDETGVEVKDI
sp|Q13435|SF3B2_HUMAN	309	0.982405	8.69895e-99	174.98	153.31	S	SSLGQS(0.999)AS(0.982)ET(0.018)EEDTVSVSK	8	2	0.21032	1.1286	16.683	8	27095000	28607000	5903200	7729700	EEMETDARSSLGQSASETEEDTVSVSKKEKN
sp|Q8WWA1|TMM40_HUMAN	137	0.982268	0.00678122	45.618	21.193	S	RRGS(0.982)DPAS(0.018)GEVEASQLR	4	3	0.12667	1.4398	25.471	5	4149300	5912300	474830	696470	GEVVPSGESGLRRRGSDPASGEVEASQLRRL
sp|Q9UKV3|ACINU_HUMAN	388	0.981964	0.00225307	53.168	53.168	S	S(0.262)KS(0.74)PS(0.982)PPRLT(0.016)EDR	5	3	0.25397	0.87093	25.725	2	8235400	8711100	341090	263610	EIKSSQGLKEKSKSPSPPRLTEDRKKASLVA
sp|Q9Y2W1|TR150_HUMAN	379	0.981821	3.49462e-14	102.29	73.861	S	GS(0.008)FS(0.982)DT(0.01)GLGDGK	4	2	-0.19064	0.69964	20.984	4	3103200	1678400	771970	953130	QTNTDKEKIKEKGSFSDTGLGDGKMKSDSFA
sp|Q9H211|CDT1_HUMAN	318	0.981738	1.29442e-05	86.987	70.672	S	AFLAS(0.018)LS(0.982)PAMVVPEDQLTR	7	2	0.62688	N.A.	N.A.	N.A.	0	0	0	1202400	VEHVKEHHKAFLASLSPAMVVPEDQLTRWHP
sp|P11388|TOP2A_HUMAN	1469	0.981701	3.21023e-06	82.925	57.995	S	RKPS(0.982)T(0.173)S(0.845)DDSDSNFEK	4	3	-0.071406	2.5997	33.352	5	1988500	5906400	648490	1734600	KPDPAKTKNRRKRKPSTSDDSDSNFEKIVSK
sp|P78362|SRPK2_HUMAN	494	0.981649	2.77788e-13	94.922	77.997	S	T(0.001)VS(0.982)AS(0.029)S(0.048)T(0.94)GDLPK	3	2	-0.068496	1.1987	16.664	4	4368200	4450500	1338100	1713200	EQEESSPSHDRSRTVSASSTGDLPKAKTRAA
sp|Q6PKG0|LARP1_HUMAN	631	0.981209	9.95603e-08	71.376	59.944	S	NTFTAWS(0.981)DEES(0.981)DY(0.037)EIDDRDVNK	11	3	-0.15777	0.82447	63.774	2	5319200	2974400	0	0	MDGRKNTFTAWSDEESDYEIDDRDVNKILIV
sp|P62753|RS6_HUMAN	240	0.980954	0.00143833	51.786	30.1	S	RLS(0.999)S(0.991)LRAS(0.981)T(0.026)S(0.003)K	8	2	-0.20388	1.1548	10.551	3	7152900	6399500	6928800	9769700	QEQIAKRRRLSSLRASTSKSESSQK______
sp|P43243|MATR3_HUMAN	606	0.98062	0.00371758	72.705	30.621	S	S(0.006)Y(0.031)S(0.831)PDGKES(0.152)PS(0.981)DKK	11	3	0.36724	0.6441	N.A.	1	918080	600710	0	0	KSRKRSYSPDGKESPSDKKSKTDGSQKTESS
sp|Q8IY81|SPB1_HUMAN	335	0.980386	2.34215e-08	74.733	64.03	S	ALDIS(0.053)LS(0.98)S(0.966)GEEDEGDEEDSTAGTTK	7	2	0.17545	0.83463	6.6541	4	0	0	6062500	6505400	AKKLKEQAKALDISLSSGEEDEGDEEDSTAG
sp|Q9UHB6|LIMA1_HUMAN	686	0.980251	0.000176814	61.141	44.517	S	EGHSLEMENENLVENGADS(0.98)DEDDNS(0.02)FLK	19	3	-0.76007	1.474	N.A.	1	0	0	529720	1663400	SLEMENENLVENGADSDEDDNSFLKQQSPQE
sp|P35367|HRH1_HUMAN	230	0.980117	0.00384575	56.087	7.1058	S	S(0.98)LPS(0.868)FS(0.151)EIK	1	2	0.15937	1.2602	26.927	2	0	0	373210	729220	KAVRQHCQHRELINRSLPSFSEIKLRPENPK
sp|Q8IYB3|SRRM1_HUMAN	775	0.979852	3.01327e-19	100.76	100.76	S	KPPAPPS(1)PVQS(0.002)QS(0.98)PS(0.009)T(0.009)NWSPAVPVK	13	3	0.061587	0.91907	N.A.	1	4874300	4203300	1634000	2227100	AAKKPPAPPSPVQSQSPSTNWSPAVPVKKAK
sp|Q9Y3F4|STRAP_HUMAN	335	0.979173	0.00059532	46.399	46.399	S	IGFPET(0.011)T(0.011)EEELEEIAS(0.979)ENS(0.987)DCIFPS(0.011)APDVK	16	4	-0.39315	0.93337	N.A.	1	1246900	975600	0	0	IGFPETTEEELEEIASENSDCIFPSAPDVKA
sp|Q9NTJ3|SMC4_HUMAN	41	0.97904	7.45363e-66	156.17	123.46	S	T(0.001)ES(0.979)PAT(0.02)AAETASEELDNR	3	2	0.033786	0.96664	24.187	4	2781100	2854900	1623600	1490500	ASSDAEPEPPSGRTESPATAAETASEELDNR
sp|Q01082|SPTB2_HUMAN	2164	0.978743	7.32227e-06	78.705	47.831	S	T(0.276)S(0.33)S(0.395)KES(0.979)S(0.045)PIPS(0.958)PT(0.016)S(0.002)DRK	6	2	0.26999	1.1791	16.839	2	4308800	3398900	2152100	2938700	EMVNGATEQRTSSKESSPIPSPTSDRKAKTA
sp|Q96TA1|NIBL1_HUMAN	692	0.978517	3.52098e-12	92.289	92.289	S	AAPEAS(0.977)S(0.979)PPAS(0.044)PLQHLLPGK	7	2	-0.14924	0.87858	N.A.	1	12726000	14802000	7216700	9202200	PAGESPQPKAAPEASSPPASPLQHLLPGKAV
sp|Q96TA1|NIBL1_HUMAN	691	0.977135	6.63724e-06	69.528	44.504	S	AAPEAS(0.977)S(0.979)PPAS(0.044)PLQHLLPGK	6	2	-0.14924	0.88524	23.22	3	3289800	3205000	4105100	5427400	APAGESPQPKAAPEASSPPASPLQHLLPGKA
sp|P11388|TOP2A_HUMAN	1474	0.976256	1.32551e-14	97.713	77.004	S	RKPS(0.966)T(0.062)S(0.968)DDS(0.976)DS(0.028)NFEK	9	2	0.30176	1.9705	0.10871	2	2463400	7752000	851470	2195800	KTKNRRKRKPSTSDDSDSNFEKIVSKAVTSK
sp|Q9Y463|DYR1B_HUMAN;sp|Q13627|DYR1A_HUMAN	273;321	0.976014	0.00126677	60.019	31.811	Y	IY(0.004)QY(0.976)IQS(0.02)R	4	2	-0.20599	0.95345	22.834	4	3077500	2744300	547290	666430	VDFGSSCQLGQRIYQYIQSRFYRSPEVLLGT
sp|Q9UN36|NDRG2_HUMAN	332	0.976008	2.9491e-14	101.45	80.207	S	S(0.509)RT(0.509)AS(0.976)LT(0.006)S(0.001)AASVDGNR	5	2	-0.045312	0.39421	N.A.	1	2887300	3841300	2765300	2555200	MASSCMTRLSRSRTASLTSAASVDGNRSRSR
sp|P46821|MAP1B_HUMAN	1501	0.975997	1.91724e-15	102.92	82.496	S	LGDVS(0.976)PT(0.024)QIDVSQFGSFK	5	2	0.015518	0.87421	5.8222	2	352350	835020	2505400	2861000	SQPALALDERKLGDVSPTQIDVSQFGSFKED
sp|Q96JM3|CHAP1_HUMAN	214	0.975714	0.000853924	51.966	39.076	S	LAPVPS(1)PEPQKPAPVS(0.976)PES(0.024)VK	16	3	0.1192	1.2159	5.3895	4	11958000	11488000	1700800	1989800	LAPVPSPEPQKPAPVSPESVKATLSNPKPQK
sp|P29317|EPHA2_HUMAN	897	0.975507	8.35801e-15	103.03	70.668	S	VS(0.001)IRLPS(0.976)T(0.181)S(0.503)GS(0.339)EGVPFR	7	2	-0.18649	1.213	N.A.	1	3597600	4350200	0	0	KTLADFDPRVSIRLPSTSGSEGVPFRTVSEW
sp|Q2M2I8|AAK1_HUMAN	620	0.975473	6.29125e-20	110.6	68.122	T	VGS(0.003)LT(0.975)PPS(0.071)S(0.951)PK	5	2	1.163	0.95548	20.904	4	27090000	23823000	7372000	7612900	TTPPPAVQGQKVGSLTPPSSPKTQRAGHRRI
sp|Q9H1E3|NUCKS_HUMAN	229	0.975454	2.1762e-12	83.167	71.152	S	KT(0.005)S(0.005)T(0.005)S(0.005)PPPEKS(0.975)GDEGS(0.004)EDEAPSGED	11	3	0.49814	0.80305	2.8787	2	3191300	2502100	0	0	SPPEKKTSTSPPPEKSGDEGSEDEAPSGED_
sp|Q8IYB3|SRRM1_HUMAN	607	0.975054	0.0112149	54.199	17.521	S	RY(0.277)S(0.748)PS(0.975)PPPK	5	2	-0.080972	0.9688	31.152	3	741680	454560	662770	924720	SPRRYSPPIQRRYSPSPPPKRRTASPPPPPK
sp|P27816|MAP4_HUMAN	925	0.97496	0.00473133	61.444	19.36	T	LAT(0.975)NT(0.016)S(0.009)APDLK	3	2	-0.32406	1.1336	22.467	4	3460900	3810300	810720	963320	SAKPSSTTPRLSRLATNTSAPDLKNVRSKVG
sp|Q09666|AHNK_HUMAN	5763	0.97449	2.35951e-52	141.87	117.49	S	AS(0.02)LGS(0.98)LEGEAEAEAS(0.026)S(0.974)PK	16	2	-0.35727	1.0397	N.A.	1	2751300	3390500	1834300	3295000	ASLGSLEGEAEAEASSPKGKFSLFKSKKPRH
sp|Q9UQ35|SRRM2_HUMAN	876	0.974173	1.47384e-13	95.417	79.553	S	SCFES(0.026)S(0.974)PDPELK	6	2	-0.064259	1.0208	N.A.	1	0	0	861080	999350	NEQSVTPQRRSCFESSPDPELKSRTPSRHSC
sp|Q9C0D5|TANC1_HUMAN	1577	0.974098	0.0028094	43.349	43.349	S	VQIS(0.496)S(0.496)QNPPPS(0.003)PMPGRIAAT(0.031)PAGS(0.974)R	24	3	-0.31672	0.93523	N.A.	1	0	0	1094500	802720	PPSPMPGRIAATPAGSRTQHLEGTGTFTTRA
sp|Q9Y6X9|MORC2_HUMAN	779	0.974021	0.00108361	48.372	14.5	S	KDS(0.232)NELS(0.792)DS(0.974)AGEEDS(0.002)ADLK	9	3	0.077205	1.7397	54.362	2	631360	1043400	473480	518650	FVVKEEKKDSNELSDSAGEEDSADLKRAQKD
sp|Q7Z5K2|WAPL_HUMAN	221	0.973011	5.68679e-09	103.46	59.96	S	RPES(0.973)PS(0.03)EIS(0.997)PIK	4	2	-0.5454	0.82091	20.635	5	7537600	7494300	2709000	2601300	ETNDTWNSQFGKRPESPSEISPIKGSVRTGL
sp|P28290|SSFA2_HUMAN	739	0.972671	0.000298327	64.705	47.159	S	S(0.985)QS(0.973)LPT(0.034)T(0.009)LLSPVR	3	2	0.1887	1.3178	14.463	3	1737500	2134300	426910	951620	RYLFAKAGYPLRRSQSLPTTLLSPVRVVSSV
sp|Q13459|MYO9B_HUMAN	1290	0.972074	0.00489909	45.82	25.583	S	VQEKPDS(0.972)PGGS(0.009)T(0.019)QIQR	7	3	-0.21042	0.85613	20.626	4	2419800	1857500	640500	734060	KSKPCGSPRVQEKPDSPGGSTQIQRYLDAER
sp|O14639|ABLM1_HUMAN	452	0.971814	1.45758e-29	122.44	89.213	S	S(0.001)T(0.027)S(0.972)QGS(0.001)INSPVYSR	3	2	0.38158	0.8722	9.8506	3	4655300	4055900	1049100	1225800	EGYQDVRDRMIHRSTSQGSINSPVYSRHSYT
sp|Q13131|AAPK1_HUMAN	490	0.971572	3.20962e-06	76.152	35.166	T	S(0.003)IDDEIT(0.017)EAKS(0.741)GT(0.268)AT(0.972)PQR	15	2	-0.21045	1.5089	N.A.	1	2138200	3399900	0	0	RSIDDEITEAKSGTATPQRSGSVSNYRSCQR
sp|Q86X51|CX067_HUMAN	394	0.970858	1.14736e-11	88.19	75.479	S	S(0.148)GS(0.852)PDPEVPS(0.971)RAS(0.029)PPVWHAVR	10	3	0.46826	0.97058	12.505	3	3895100	5095700	1056600	1653900	LAFQSRSGSPDPEVPSRASPPVWHAVRMRAS
sp|Q9NYF8|BCLF1_HUMAN	290	0.970804	0.000214765	62.792	38.922	S	Y(0.021)S(0.414)PS(0.594)QNS(0.971)PIHHIPSR	7	2	0.28786	1.1145	12.488	2	0	0	1301400	1585100	GSVGNGSSRYSPSQNSPIHHIPSRRSPAKTI
sp|Q9H7L9|SDS3_HUMAN	234	0.970344	1.8169e-10	82.265	67.999	S	RPAS(0.97)PS(0.515)S(0.515)PEHLPATPAESPAQR	4	3	0.018505	1.0565	7.7613	4	8540800	11249000	3987400	5492800	DLRTLNKLKSPKRPASPSSPEHLPATPAESP
sp|Q9Y6G9|DC1L1_HUMAN	516	0.970064	3.62274e-16	102.19	79.347	S	KPVT(0.035)VS(0.929)PT(0.165)T(0.796)PT(0.101)S(0.97)PT(0.004)EGEAS	12	2	0.050323	0.9132	N.A.	1	15865000	11215000	1074100	853250	RITRKPVTVSPTTPTSPTEGEAS________
sp|O75569|PRKRA_HUMAN	18	0.968942	3.94035e-05	67.902	48.111	S	HRAEAPPLEREDS(0.969)GT(0.02)FS(0.011)LGK	13	4	0.10296	0.93986	5.6202	2	23828000	23440000	0	0	QSRHRAEAPPLEREDSGTFSLGKMITAKPGK
sp|P25205|MCM3_HUMAN	722	0.968325	0.00102444	56.882	38.737	T	DGDSYDPY(0.064)DFS(0.893)DT(0.074)EEEMPQVHT(0.968)PK	22	3	-0.27329	1.2618	N.A.	1	0	0	325250	628400	PYDFSDTEEEMPQVHTPKTADSQETKESQKV
sp|Q8WXI9|P66B_HUMAN	135	0.967946	1.51079e-23	111.82	91.89	S	GRLT(1)PS(1)PDIIVLSDNEAS(0.032)S(0.968)PR	19	3	0.28757	1.2094	19.485	4	7007800	10505000	2414900	3177900	TPSPDIIVLSDNEASSPRSSSRMEERLKAAN
sp|P11388|TOP2A_HUMAN	1471	0.967565	3.21023e-06	76.311	61.315	S	RKPS(0.966)T(0.062)S(0.968)DDS(0.976)DS(0.028)NFEK	6	2	0.30176	3.0109	20.767	2	2088100	5535900	303750	681780	DPAKTKNRRKRKPSTSDDSDSNFEKIVSKAV
sp|Q86X51|CX067_HUMAN	259	0.966996	6.92117e-05	62.525	34.601	S	ATHLDPARLS(0.967)PES(0.033)APGPAR	10	3	-0.48782	1.1283	12.942	4	8883100	9039300	2620100	3425300	PAFPHRATHLDPARLSPESAPGPARRGRASV
sp|P43243|MATR3_HUMAN	188	0.966883	0.00239377	48.919	36.287	S	RDS(0.967)FDDRGPS(0.033)LNPVLDYDHGSR	3	4	0.12863	0.73656	N.A.	1	0	0	1336700	1381300	VPRDDWEEKRHFRRDSFDDRGPSLNPVLDYD
sp|Q7Z2X7|PAGE2_HUMAN	12	0.96648	1.59828e-26	105.82	75.676	S	ARS(0.516)QS(0.516)S(0.966)ERGNDQES(0.001)SQPVGSVIVQEPTEEK	6	3	-0.1063	0.80083	21.483	5	4690000	5122500	23759000	20756000	____MSELLRARSQSSERGNDQESSQPVGSV
sp|Q8IY81|SPB1_HUMAN	336	0.966431	2.34215e-08	74.733	64.03	S	ALDIS(0.053)LS(0.98)S(0.966)GEEDEGDEEDSTAGTTK	8	2	0.17545	0.85961	10.046	2	0	0	1729700	1860700	KKLKEQAKALDISLSSGEEDEGDEEDSTAGT
sp|Q13247|SRSF6_HUMAN	303	0.966185	0.000702276	66.568	47.746	S	S(0.034)NS(0.966)PLPVPPSK	3	2	-0.031944	1.277	20.428	4	3062600	2565300	681230	1181300	DIKSKSRSRSQSRSNSPLPVPPSKARSVSPP
sp|Q9BQE3|TBA1C_HUMAN;sp|Q71U36|TBA1A_HUMAN;sp|P68363|TBA1B_HUMAN;sp|Q13748|TBA3C_HUMAN;sp|Q6PEY2|TBA3E_HUMAN	48;48;48;48;48	0.966098	2.97103e-23	110.78	67.082	S	TIGGGDDS(0.966)FNT(0.034)FFSETGAGK	8	2	-0.26122	1.3112	12.287	2	2435500	3055400	538180	879370	DGQMPSDKTIGGGDDSFNTFFSETGAGKHVP
sp|Q5JTV8|TOIP1_HUMAN	157	0.965797	8.54979e-17	98.804	87.259	S	GLRDS(0.947)HS(0.947)S(0.966)EEDEAS(0.046)S(0.046)QT(0.03)DLS(0.01)QT(0.006)IS(0.002)K	8	3	-0.73213	1.1405	15.467	3	0	0	8774400	10297000	PSPVMTRRGLRDSHSSEEDEASSQTDLSQTI
sp|Q96JM3|CHAP1_HUMAN	653	0.965248	2.9453e-23	110.44	87.875	S	GQES(0.949)S(0.085)S(0.965)DQEQVDVESIDFSK	6	2	-0.1884	1.1712	5.6217	2	0	0	2342500	3144600	KTDLDAMDIKGQESSSDQEQVDVESIDFSKE
sp|Q86W92|LIPB1_HUMAN	794	0.964089	0.00966855	43.914	28.28	S	RRPS(0.964)DENT(0.036)IAPSEVQK	4	3	-0.019634	1.3971	35.764	2	0	0	540160	967850	LRINNFEPNCLRRRPSDENTIAPSEVQKWTN
sp|Q05209|PTN12_HUMAN	603	0.963344	0.00369461	46.249	24.362	S	TPLS(0.007)FT(0.007)NPLHS(0.963)DDS(0.511)DS(0.511)DER	11	3	-0.034705	0.81833	N.A.	1	0	0	656720	890500	SPLFRTPLSFTNPLHSDDSDSDERNSDGAVT
sp|Q86V48|LUZP1_HUMAN	247	0.963258	0.00522657	63.125	28.282	S	IEDGIS(0.963)S(0.574)T(0.574)LPS(0.298)KES(0.59)R	6	2	-0.42221	0.091196	N.A.	1	4920100	481150	0	0	ASNLERNDLRIEDGISSTLPSKESRRKGGLD
sp|O43295|SRGP3_HUMAN	947	0.962516	0.021238	46.569	22.54	S	S(0.222)T(0.248)CGS(0.443)T(0.176)RHS(0.963)S(0.948)LGDHK	9	2	0.29109	N.A.	N.A.	N.A.	0	0	0	0	SEGHSMRSTCGSTRHSSLGDHKSLEAEALAE
sp|Q96N67|DOCK7_HUMAN	900	0.962272	7.03335e-68	157.66	136.16	S	S(0.005)LS(0.033)NS(0.962)NPDIS(0.007)GT(0.007)PT(0.145)S(0.84)PDDEVR	5	2	0.58277	1.4429	N.A.	1	1512600	2150000	0	0	RPASLNLNRSRSLSNSNPDISGTPTSPDDEV
sp|O75116|ROCK2_HUMAN	1137	0.962061	2.14943e-07	68.93	45.445	S	S(0.003)QLQALHIGLDS(0.345)S(0.345)S(0.345)IGS(0.962)GPGDAEADDGFPESR	17	3	-0.41051	1.3426	N.A.	1	1842700	3528900	0	0	QLQALHIGLDSSSIGSGPGDAEADDGFPESR
sp|P43243|MATR3_HUMAN	604	0.961695	2.6859e-05	76.357	54.03	S	S(0.052)Y(0.204)S(0.743)PDGKES(0.962)PS(0.038)DK	9	2	0.49678	0.78803	8.5498	2	1243800	761330	425740	439760	KDKSRKRSYSPDGKESPSDKKSKTDGSQKTE
sp|Q9H4A3|WNK1_HUMAN	2032	0.96145	2.43318e-06	71.545	53.533	S	DVDDGS(0.201)GS(0.799)PHS(0.961)PHQLS(0.019)S(0.019)K	11	3	0.036584	0.90598	33.755	2	2680200	2072100	0	0	AFLSRDVDDGSGSPHSPHQLSSKSLPSQNLS
sp|Q09666|AHNK_HUMAN	5841	0.960808	3.83723e-10	92.679	62.348	S	GHY(0.004)EVT(0.032)GS(0.961)DDET(0.004)GK	8	3	-0.19318	1.4662	38.228	3	0	0	620990	992280	GGLGSKSKGHYEVTGSDDETGKLQGSGVSLA
sp|Q15149|PLEC_HUMAN	4389	0.960575	5.69018e-138	198.22	198.22	S	S(0.007)S(0.26)S(0.734)VGS(0.961)S(0.033)S(0.006)SYPISPAVSR	6	2	-0.10874	0.97668	1.0863	2	91897000	89017000	0	0	SGNAGGFRSRSSSVGSSSSYPISPAVSRTQL
sp|P35659|DEK_HUMAN	306	0.960171	3.50368e-10	89.803	56.751	S	KES(0.832)ES(0.258)EDS(0.96)S(0.95)DDEPLIK	8	2	-0.36762	0.91087	N.A.	1	880520	737420	2643300	2729100	KKNQNSSKKESESEDSSDDEPLIKKLKKPPT
sp|Q16637|SMN_HUMAN	28	0.959232	1.07638e-21	108.3	78.405	S	GT(0.041)GQS(0.959)DDS(1)DIWDDTALIK	5	2	-0.019585	0.91684	14.179	2	0	0	695410	682410	PEQEDSVLFRRGTGQSDDSDIWDDTALIKAY
sp|Q13085|ACACA_HUMAN	25	0.958898	3.63873e-12	91.618	65.257	S	FIIGS(0.041)VS(0.959)EDNS(1)EDEISNLVK	7	2	0.10354	0.88524	20.788	4	3355000	2948300	0	0	PLELNQHSRFIIGSVSEDNSEDEISNLVKLD
sp|Q86YP4|P66A_HUMAN	114	0.958409	1.33212e-16	96.391	76.971	S	RPPS(1)PDVIVLSDNEQPS(0.042)S(0.958)PR	18	3	0.2014	1.5717	41.214	3	2424000	3882400	4929500	7376300	PSPDVIVLSDNEQPSSPRVNGLTTVALKETS
sp|Q9UEY8|ADDG_HUMAN	677	0.958353	8.00184e-05	59.585	41.083	S	SPEKIEEVLS(0.002)PEGS(0.958)PS(0.495)KS(0.495)PS(0.051)K	14	3	-0.76111	0.96357	20.549	6	6510700	4081900	2926900	3421500	IKSPEKIEEVLSPEGSPSKSPSKKKKKFRTP
sp|Q9NY27|PP4R2_HUMAN	226	0.957872	5.98001e-06	70.335	48.449	S	NHSDSSTSESEVS(0.011)S(0.03)VS(0.958)PLK	16	3	-0.28925	1.0615	10.032	4	11047000	8386700	1606900	2142200	NHSDSSTSESEVSSVSPLKNKHPDEDAVEAE
sp|Q9HCK4|ROBO2_HUMAN	724	0.957447	0.0126529	45.083	27.636	S	PY(1)FNEFQGMDS(0.957)ES(0.743)KT(0.299)VR	11	3	-1.2905	N.A.	N.A.	N.A.	0	0	1483500	0	EIKVRPYFNEFQGMDSESKTVRTTEEAPSAP
sp|Q9Y5T4|DJC15_HUMAN	76	0.956953	0.00627253	56.548	33.079	S	IS(0.957)T(0.818)PS(0.225)FS(0.847)S(0.118)Y(0.018)Y(0.018)K	2	2	0.11598	0.84928	N.A.	1	0	0	432550	426050	WKPLEQVITETAKKISTPSFSSYYKGGFEQK
sp|Q5JRK9|GGEE3_HUMAN	12	0.956438	2.2567e-28	109.98	90.496	S	S(0.219)QS(0.822)S(0.956)ERGNDQES(0.001)S(0.001)QPVGSVIVQEPTEEK	4	3	0.15197	1.0179	23.773	2	4690000	5122500	3310400	3626500	____MSEHVRTRSQSSERGNDQESSQPVGSV
sp|Q9H1B7|I2BPL_HUMAN	659	0.956292	1.7338e-29	121.25	76.283	S	RNS(0.788)S(0.256)S(0.956)PVS(0.998)PAS(0.001)VPGQR	5	2	-0.40904	1.1917	20.693	3	11370000	13465000	1842600	2327300	SSVHSTTASARRNSSSPVSPASVPGQRRLAS
sp|O75446|SAP30_HUMAN	138	0.955501	0.000310914	46.412	17.401	S	KGS(0.947)DDDGGDS(0.956)PVQDIDT(0.097)PEVDLYQLQVNTLR	10	3	-0.21396	0.64099	22.875	2	1949800	1518900	0	0	RNRRKRKGSDDDGGDSPVQDIDTPEVDLYQL
sp|O00264|PGRC1_HUMAN	54	0.955402	1.23854e-31	119.62	101.04	S	GDQPAAS(0.955)GDS(0.045)DDDEPPPLPR	7	3	-0.25792	1.0751	8.4774	2	0	0	1615700	2580800	IFLLYKIVRGDQPAASGDSDDDEPPPLPRLK
sp|O75821|EIF3G_HUMAN	42	0.954188	2.35259e-05	65.184	43.941	S	GIPLAT(0.098)GDT(0.948)S(0.954)PEPELLPGAPLPPPK	10	3	0.17716	0.85494	N.A.	1	3100800	2501200	0	0	TSELLKGIPLATGDTSPEPELLPGAPLPPPK
sp|Q9NQQ7|S35C2_HUMAN	335	0.953145	0.0135224	60.307	32.626	S	GLGS(0.953)S(0.047)PDLELLLR	4	2	-1.0254	1.0824	N.A.	1	158560	207300	0	0	HSRGDGGPKALKGLGSSPDLELLLRSSQREE
sp|O15231|ZN185_HUMAN	453	0.950917	1.58829e-28	109.69	89.978	S	QS(0.038)S(0.951)PS(0.002)GS(0.009)EQLVR	3	2	0.066068	1.0725	12.481	4	1862300	2303900	739530	1236800	PAQQPADPSTPERQSSPSGSEQLVRRESCGS
sp|Q13523|PRP4B_HUMAN	849	0.950838	5.82337e-43	136.49	104.14	Y	LCDFGSASHVADNDIT(0.001)PY(0.951)LVS(0.048)R	18	3	-0.17907	1.4034	8.3273	4	10180000	16328000	1760300	2726700	DFGSASHVADNDITPYLVSRFYRAPEIIIGK
sp|Q2M2I8|AAK1_HUMAN	624	0.950832	6.29125e-20	110.6	68.122	S	VGS(0.003)LT(0.975)PPS(0.071)S(0.951)PK	9	2	1.163	0.95548	20.904	4	27090000	23823000	7372000	7612900	PAVQGQKVGSLTPPSSPKTQRAGHRRILSDV
sp|Q9UQ35|SRRM2_HUMAN	2069	0.950559	0.00442199	56.087	41.413	T	S(0.927)LT(0.951)RS(0.122)PPAIR	3	3	0.101	0.87539	5.3571	4	7150400	6130200	2082300	2186000	SRSRTPRTARGKRSLTRSPPAIRRRSASGSS
sp|P43243|MATR3_HUMAN	598	0.950235	2.6859e-05	76.357	54.03	S	S(0.016)Y(0.034)S(0.95)PDGKES(0.75)PS(0.25)DK	3	2	0.76296	0.69123	9.9868	2	2161900	1362000	425740	439760	GIDLLKKDKSRKRSYSPDGKESPSDKKSKTD
sp|Q8WVC0|LEO1_HUMAN	277	0.949552	0.0090455	54.626	17.682	S	S(0.127)ES(0.884)ARGS(0.95)DS(0.039)EDEVLR	7	2	-0.45869	1.3962	N.A.	1	0	0	397760	697620	DDEEEQDHKSESARGSDSEDEVLRMKRKNAI
sp|Q96JM3|CHAP1_HUMAN	651	0.949434	5.24265e-17	101.87	89.494	S	GQES(0.949)S(0.085)S(0.965)DQEQVDVESIDFSK	4	2	-0.1884	1.1255	N.A.	1	0	0	1582500	2008100	YIKTDLDAMDIKGQESSSDQEQVDVESIDFS
sp|O43295|SRGP3_HUMAN	948	0.948009	0.021238	46.569	22.54	S	S(0.222)T(0.248)CGS(0.443)T(0.176)RHS(0.963)S(0.948)LGDHK	10	2	0.29109	N.A.	N.A.	N.A.	0	0	0	0	EGHSMRSTCGSTRHSSLGDHKSLEAEALAED
sp|O75821|EIF3G_HUMAN	41	0.947883	2.35259e-05	65.184	43.941	T	GIPLAT(0.098)GDT(0.948)S(0.954)PEPELLPGAPLPPPK	9	3	0.17716	0.85494	N.A.	1	3100800	2501200	0	0	VTSELLKGIPLATGDTSPEPELLPGAPLPPP
sp|O60825|F262_HUMAN	466	0.94755	0.00631186	44.831	16.686	S	RNS(0.948)FT(0.045)PLS(0.001)S(0.002)S(0.002)NT(0.002)IR	3	2	0.11928	0.74185	2.9621	2	1980900	1465500	0	0	NNFPKNQTPVRMRRNSFTPLSSSNTIRRPRN
sp|O75446|SAP30_HUMAN	131	0.947471	0.000310914	46.412	17.401	S	KGS(0.947)DDDGGDS(0.956)PVQDIDT(0.097)PEVDLYQLQVNTLR	3	3	-0.21396	0.64099	22.875	2	1949800	1518900	0	0	KNLIQSVRNRRKRKGSDDDGGDSPVQDIDTP
sp|Q5JTV8|TOIP1_HUMAN	154	0.946929	8.54979e-17	98.804	87.259	S	GLRDS(0.947)HS(0.947)S(0.966)EEDEAS(0.046)S(0.046)QT(0.03)DLS(0.01)QT(0.006)IS(0.002)K	5	3	-0.73213	1.1405	15.467	3	0	0	8774400	10297000	PLQPSPVMTRRGLRDSHSSEEDEASSQTDLS
sp|Q5JTV8|TOIP1_HUMAN	156	0.946929	8.54979e-17	98.804	87.259	S	GLRDS(0.947)HS(0.947)S(0.966)EEDEAS(0.046)S(0.046)QT(0.03)DLS(0.01)QT(0.006)IS(0.002)K	7	3	-0.73213	1.1405	15.467	3	0	0	8774400	10297000	QPSPVMTRRGLRDSHSSEEDEASSQTDLSQT
sp|Q8TAD8|SNIP1_HUMAN	52	0.945304	1.26488e-06	71.434	50.596	S	RPDHS(0.055)GGS(0.945)PS(0.98)PPT(0.018)S(0.002)EPAR	8	3	0.28024	1.6271	0.93908	2	1240100	1789400	536760	904320	EVAPPAHRRPDHSGGSPSPPTSEPARSGHRG
sp|Q13523|PRP4B_HUMAN	578	0.945127	0.00349091	60.09	36.396	S	T(0.056)RS(0.945)PS(0.999)PDDILER	3	2	-0.65419	1.2417	8.612	2	3496200	4559100	1022000	1720900	VPSEPSSPQSSTRTRSPSPDDILERVAADVK
sp|Q6UN15|FIP1_HUMAN	492	0.944971	1.17734e-14	97.904	76.555	S	ERDHS(0.945)PT(0.055)PS(0.019)VFNS(0.981)DEER	5	3	-0.35757	1.0051	8.3685	3	6374600	5859900	2555800	3733100	RERERTRERERERDHSPTPSVFNSDEERYRY
sp|Q09666|AHNK_HUMAN	210	0.944527	1.1912e-08	80.994	44.066	S	LPS(0.945)GS(0.053)GAAS(0.001)PT(0.001)GSAVDIR	3	2	0.00362	0.7844	5.2962	3	22574000	17022000	1787500	1696600	VDVETQSGKTVIRLPSGSGAASPTGSAVDIR
sp|Q14978|NOLC1_HUMAN	333	0.943378	1.41333e-05	65.881	48.084	S	QQPVESSEDSS(0.001)DES(0.061)DS(0.491)S(0.491)S(0.943)EEEKKPPT(0.012)K	18	4	0.088001	0.43444	23.616	2	6883400	2403300	0	0	PVESSEDSSDESDSSSEEEKKPPTKAVVSKA
sp|P53999|TCP4_HUMAN	13	0.94332	5.5725e-52	139.2	102.54	S	ELVSSSS(0.046)S(0.943)GS(0.002)DS(0.007)DS(0.002)EVDK	8	2	0.0031834	0.80005	15.147	3	2399200	1961700	504310	474650	___MPKSKELVSSSSSGSDSDSEVDKKLKRK
sp|Q9NYF8|BCLF1_HUMAN	287	0.942524	8.61115e-06	71.872	52.264	S	Y(0.283)S(0.72)PS(0.943)QNS(0.055)PIHHIPSR	4	3	0.013681	1.1331	0.23917	2	0	0	9032000	12993000	SGSGSVGNGSSRYSPSQNSPIHHIPSRRSPA
sp|P78559|MAP1A_HUMAN	2019	0.942247	5.81326e-13	96.371	55.262	S	ELS(0.059)S(0.942)PIS(0.999)PK	4	2	0.18898	0.91553	8.5874	2	7443800	7515200	1248700	1678900	EAAAGRNTSAEKELSSPISPKSLQSDTPTFS
sp|Q14157|UBP2L_HUMAN	609	0.940958	0.00129728	61.419	38.041	S	RYPSSIS(0.002)S(0.058)S(0.941)PQK	9	3	-0.029942	0.80171	18.927	4	1743800	1424200	591120	660240	QRSTQTRRYPSSISSSPQKDLTQAKNGFSSV
sp|Q9Y2W1|TR150_HUMAN	682	0.940662	0.00220571	59.418	31.99	S	IDIS(0.941)PS(0.021)T(0.038)FR	4	2	-0.17076	1.0058	16.079	2	6209000	7395600	2198900	2711500	AKNKKSPEIHRRIDISPSTFRKHGLAHDEMK
sp|P78362|SRPK2_HUMAN	498	0.940488	2.77788e-13	94.922	77.997	T	T(0.001)VS(0.982)AS(0.029)S(0.048)T(0.94)GDLPK	7	2	-0.068496	1.1987	16.664	4	4368200	4450500	1338100	1713200	SSPSHDRSRTVSASSTGDLPKAKTRAADLLV
sp|Q13371|PHLP_HUMAN	296	0.939408	0.00595594	60.196	60.196	S	NS(0.024)AT(0.617)CHS(0.421)EDS(0.939)DLEID	10	2	-0.41805	1.0282	N.A.	1	2289700	2107500	0	0	VLTSVRNSATCHSEDSDLEID__________
sp|Q9H7L9|SDS3_HUMAN	49	0.938815	0.00204583	45.618	20.688	T	GRES(0.061)DEDT(0.939)EDAS(0.43)ET(0.57)DLAK	8	3	0.27269	1.5408	N.A.	1	0	0	302080	429840	EDDERSCRGRESDEDTEDASETDLAKHDEED
sp|Q92538|GBF1_HUMAN	1298	0.938441	5.27573e-70	151.01	116.22	S	ADAPDAGAQS(0.938)DS(0.061)ELPSYHQNDVSLDR	10	3	0.043014	0.69459	N.A.	1	9484600	6528100	1211600	1462800	LQATARADAPDAGAQSDSELPSYHQNDVSLD
sp|P17275|JUNB_HUMAN	255	0.937686	0.00163137	71.601	40.191	T	S(0.818)RDAT(0.938)PPVS(0.244)PINMEDQER	5	3	-0.39364	0.95033	N.A.	1	0	0	908930	969630	KEEPQTVPEARSRDATPPVSPINMEDQERIK
sp|O14545|TRAD1_HUMAN	415	0.93736	0.000619094	64.705	33.09	S	LDS(0.002)QPQET(0.061)S(0.937)PELPR	9	2	0.081519	0.8814	N.A.	1	0	0	318120	418380	VTEGIPRLDSQPQETSPELPRRRVRHQGDLS
sp|P67809|YBOX1_HUMAN	174	0.937014	1.22992e-09	79.586	56.378	S	NY(0.016)QQNY(0.016)QNS(0.016)ES(0.004)GEKNEGS(0.937)ES(0.012)APEGQAQQR	18	4	-0.3249	0.6407	N.A.	1	4904500	2944600	0	0	QQNYQNSESGEKNEGSESAPEGQAQQRRPYR
sp|P06748|NPM_HUMAN	70	0.936979	0.00391471	43.37	25.053	S	DELHIVEAEAMNY(0.063)EGS(0.937)PIK	16	3	0.12953	0.81707	12.251	2	0	0	546250	684760	DELHIVEAEAMNYEGSPIKVTLATLKMSVQP
sp|Q02880|TOP2B_HUMAN	1524	0.936606	2.23864e-06	87.457	62.3	S	VVEAVNS(0.987)DS(0.937)DS(0.076)EFGIPK	9	2	0.0051261	1.1688	N.A.	1	2498500	2615800	5321000	6583500	RAPKQKKVVEAVNSDSDSEFGIPKKTTTPKG
sp|Q8WVC0|LEO1_HUMAN	302	0.936052	0.000772072	53.998	29.969	T	NAIAS(0.928)DS(0.233)EADS(0.902)DT(0.936)EVPK	13	2	0.10712	0.79609	N.A.	1	0	0	1669400	2150200	KRKNAIASDSEADSDTEVPKDNSGTMDLFGG
sp|P17812|PYRG1_HUMAN	578	0.935994	1.81087e-16	95.954	72.062	S	S(0.297)GS(0.447)S(0.647)S(0.644)PDS(0.936)EIT(0.03)ELK	8	2	-0.00041261	1.2824	N.A.	1	2997500	3381400	1021100	1295300	PRDTYSDRSGSSSPDSEITELKFPSINHD__
sp|Q8IWA0|WDR75_HUMAN	782	0.935297	0.00620053	46.295	26.843	S	EIPEDVDMEEEKES(0.933)EDS(0.935)DEENDFT(0.132)EK	17	3	-0.53379	1.1888	N.A.	1	0	0	535180	1126900	IPEDVDMEEEKESEDSDEENDFTEKVQDTSN
sp|Q9BUA3|CK084_HUMAN	308	0.934905	0.0197703	40.475	25.685	S	AES(0.935)PS(0.065)PAPPPGLR	3	2	0.11319	1.1481	35.96	2	1665800	2250100	0	0	PKDREVAEGGLPRAESPSPAPPPGLRGTLDL
sp|P02545|LMNA_HUMAN	394	0.934252	1.51441e-19	105.63	65.719	T	LRLS(0.27)PS(0.782)PT(0.934)S(0.014)QR	8	2	0.22583	1.3359	3.6639	2	68865000	92346000	14962000	26614000	LLEGEEERLRLSPSPTSQRSRGRASSHSSQT
sp|Q9UQ35|SRRM2_HUMAN	1326	0.933519	5.02171e-22	108.77	82.369	S	ELS(0.002)NS(0.998)PLRENS(0.934)FGS(0.066)PLEFR	11	3	0.37446	1.6153	N.A.	1	1015400	1076000	223960	454730	SPEHKELSNSPLRENSFGSPLEFRNSGPLGT
sp|Q8WUI4|HDAC7_HUMAN	486	0.933452	2.44383e-16	94.802	63.713	S	AQS(0.933)S(0.067)PAAPASLSAPEPASQAR	3	2	-0.2203	0.77205	N.A.	1	1680700	1377000	0	0	LPLAQGGHRPLSRAQSSPAAPASLSAPEPAS
sp|Q9UNY4|TTF2_HUMAN	351	0.933236	6.06354e-08	75.695	50.778	S	EAAT(0.199)S(0.868)S(0.933)DDEEEDDVVFVSSK	6	2	-0.61275	1.5294	30.016	2	0	0	825360	1701900	APGLSLGEGREAATSSDDEEEDDVVFVSSKP
sp|Q9H211|CDT1_HUMAN	394	0.933034	1.65136e-06	66.925	41.106	S	S(0.067)AAPS(0.238)S(0.762)PGS(0.933)PRPALPATPPATPPAASPSALK	9	3	-0.29089	N.A.	N.A.	N.A.	0	5086400	0	0	LSQLALRSAAPSSPGSPRPALPATPPATPPA
sp|Q8IWA0|WDR75_HUMAN	779	0.932735	0.00620053	46.295	26.843	S	EIPEDVDMEEEKES(0.933)EDS(0.935)DEENDFT(0.132)EK	14	3	-0.53379	1.1888	N.A.	1	0	0	535180	1126900	AKEIPEDVDMEEEKESEDSDEENDFTEKVQD
sp|Q9Y6M1|IF2B2_HUMAN	164	0.93189	0.00617859	41.088	19.842	S	ISYIPDEEVS(0.002)S(0.066)PS(0.932)PPQR	13	3	0.026122	0.68409	15.432	4	4140800	2626500	939500	1093000	SFKISYIPDEEVSSPSPPQRAQRGDHSSREQ
sp|Q9UFC0|LRWD1_HUMAN	251	0.929803	4.55405e-19	97.152	74.567	S	RACAS(0.93)PS(0.07)AQVEGS(0.998)PVAGS(0.002)DGSQPAVK	5	3	-0.097971	1.3419	0.66797	2	2759200	2256100	0	0	DDVPLSLSPSKRACASPSAQVEGSPVAGSDG
sp|P11388|TOP2A_HUMAN	1476	0.929743	0.000180308	62.617	44.371	S	RKPS(0.328)T(0.355)S(0.317)DDS(0.07)DS(0.93)NFEK	11	3	0.080153	2.8445	N.A.	1	0	0	455940	1332300	KNRRKRKPSTSDDSDSNFEKIVSKAVTSKKS
sp|Q9Y6G9|DC1L1_HUMAN	510	0.929247	3.62274e-16	102.19	79.347	S	KPVT(0.035)VS(0.929)PT(0.165)T(0.796)PT(0.101)S(0.97)PT(0.004)EGEAS	6	2	0.050323	0.9548	21.064	2	2824700	2032600	0	0	VHAELDRITRKPVTVSPTTPTSPTEGEAS__
sp|Q13625|ASPP2_HUMAN	480	0.928988	0.00189028	63.662	41.812	S	NQS(0.929)S(0.071)EDILR	3	2	-0.21847	1.1102	29.224	4	2584200	3145800	789780	938710	QSNAPPSFGTLRKNQSSEDILRDAQVANKNV
sp|O76094|SRP72_HUMAN	625	0.928661	9.66203e-05	56.688	56.688	S	T(0.019)VS(0.114)S(0.33)PPT(0.602)S(0.929)PRPGS(0.003)AAT(0.001)VSASTSNIIPPR	8	3	-0.20859	1.0665	N.A.	1	5972300	5706900	0	0	SSELDASKTVSSPPTSPRPGSAATVSASTSN
sp|Q9UHB6|LIMA1_HUMAN	362	0.928571	0.000164278	62.055	38.524	S	SEVQQPVHPKPLS(0.929)PDS(0.071)R	13	3	-0.25509	1.4785	1.9119	2	5958300	8994100	0	0	QVKSEVQQPVHPKPLSPDSRASSLSESSPPK
sp|Q8WVC0|LEO1_HUMAN	294	0.928448	0.000772072	53.998	29.969	S	NAIAS(0.928)DS(0.233)EADS(0.902)DT(0.936)EVPK	5	2	0.10712	0.79609	N.A.	1	0	0	1669400	2150200	SEDEVLRMKRKNAIASDSEADSDTEVPKDNS
sp|P52701|MSH6_HUMAN	252	0.927786	7.32758e-09	81.639	62.703	S	VIS(0.928)DS(0.059)ES(0.018)DIGGS(0.996)DVEFKPDTK	3	3	0.14054	0.98958	8.5738	2	0	0	2420000	2615000	GSRRSSRQIKKRRVISDSESDIGGSDVEFKP
sp|Q6UN15|FIP1_HUMAN	496	0.927445	0.000200513	67.118	46.889	S	DHS(0.038)PT(0.035)PS(0.927)VFNSDEER	7	3	0.30053	1.0597	N.A.	1	0	0	378850	506360	RTRERERERDHSPTPSVFNSDEERYRYREYA
sp|Q8IVT2|MISP_HUMAN	394	0.927333	3.10438e-29	116.09	78.763	S	ALS(0.927)S(0.072)DSILSPAPDAR	3	2	0.018596	1.0648	34.477	2	9302000	8958700	892480	1622900	DWVSEGPQPGLRRALSSDSILSPAPDARAAD
sp|Q9UQ35|SRRM2_HUMAN	2067	0.927106	0.00442199	56.087	41.413	S	S(0.927)LT(0.951)RS(0.122)PPAIR	1	3	0.101	0.87539	5.3571	4	7150400	6130200	2082300	2186000	RRSRSRTPRTARGKRSLTRSPPAIRRRSASG
sp|O95400|CD2B2_HUMAN	194	0.926548	0.00369773	51.286	17.318	S	GPGQPS(0.927)S(0.073)PQRLDR	6	3	-0.21469	0.91826	30.545	3	1058000	1444700	475790	469570	GARGGGKGRKGPGQPSSPQRLDRLSGLADQM
sp|Q69YQ0|CYTSA_HUMAN	384	0.92589	0.000126128	64.588	33.179	S	KGS(0.926)S(0.926)GNAS(0.148)EVS(0.001)VACLTER	3	3	-0.33138	1.4206	33.119	4	2959200	3125800	813200	1221500	SESEGIPSIERSRKGSSGNASEVSVACLTER
sp|Q69YQ0|CYTSA_HUMAN	385	0.92589	0.000126128	64.588	33.179	S	KGS(0.926)S(0.926)GNAS(0.148)EVS(0.001)VACLTER	4	3	-0.33138	1.4206	33.119	4	2959200	3125800	813200	1221500	ESEGIPSIERSRKGSSGNASEVSVACLTERI
sp|O14745|NHRF1_HUMAN	288	0.922641	1.05222e-14	96.153	67.193	S	S(0.923)AS(0.057)S(0.02)DT(0.001)SEELNSQDSPPK	1	2	-0.1617	1.1143	N.A.	1	0	0	966940	768890	LAEAALESPRPALVRSASSDTSEELNSQDSP
sp|Q9NYF8|BCLF1_HUMAN	285	0.921223	8.61115e-06	71.872	52.264	S	Y(0.079)S(0.921)PS(0.754)QNS(0.246)PIHHIPSR	2	3	-0.013179	1.1312	N.A.	1	0	0	7730600	11408000	ERSGSGSVGNGSSRYSPSQNSPIHHIPSRRS
sp|Q3KQU3|MA7D1_HUMAN	113	0.920648	4.69015e-07	71.592	35.064	S	RS(0.048)S(0.921)QPS(0.867)PT(0.164)AVPASDSPPTK	3	3	-0.029839	1.0905	13.046	3	2791900	3038300	706250	818430	PPAMGPRDARPPRRSSQPSPTAVPASDSPPT
sp|Q9UQ35|SRRM2_HUMAN	857	0.920498	5.64219e-08	72.058	50.75	S	S(0.376)GT(0.376)PPRQGS(0.162)IT(0.166)S(0.92)PQANEQSVTPQR	12	3	-0.34148	1.4997	32.493	3	2988100	3652000	567620	476940	PKVKSGTPPRQGSITSPQANEQSVTPQRRSC
sp|Q9H4L7|SMRCD_HUMAN	127	0.920242	0.00554792	40.137	23.231	S	DT(0.01)VIIVS(0.153)EPS(0.92)EDEES(0.911)QGLPT(0.006)MAR	10	3	0.065325	1.1548	11.448	2	0	0	1171600	1768500	EKTFNKDTVIIVSEPSEDEESQGLPTMARRN
sp|O15231|ZN185_HUMAN	446	0.92007	1.58829e-28	109.69	89.978	S	GGQGDPAVPAQQPADPS(0.92)T(0.08)PERQS(0.37)S(0.37)PS(0.211)GS(0.048)EQLVR	17	3	-0.015597	0.83734	9.4534	2	12762000	10682000	605700	921940	GQGDPAVPAQQPADPSTPERQSSPSGSEQLV
sp|Q7Z6I8|CE024_HUMAN	106	0.919962	0.02605	42.718	21.94	T	T(0.014)S(0.067)T(0.92)GRPLGT(1)T(1)K	3	2	3.2987	N.A.	N.A.	N.A.	0	0	0	0	GRPSGTTKSAGYRTSTGRPLGTTKAAGFKTS
sp|Q9Y2D5|AKAP2_HUMAN	152	0.919805	3.42278e-23	110.06	71.856	S	DALGDSLQVPVS(0.92)PS(0.039)S(0.009)T(0.013)T(0.013)S(0.003)S(0.003)R	12	2	-0.28088	1.168	N.A.	1	8666200	10462000	1258700	1886000	SQPRDALGDSLQVPVSPSSTTSSRCSSRDGE
sp|Q9NTI5|PDS5B_HUMAN	1358	0.919772	3.29791e-07	104.45	69.101	S	AES(0.92)PES(0.079)S(0.001)AIESTQSTPQK	3	2	-0.048533	1.4078	N.A.	1	1252100	1391200	0	0	SKQHRVSRRAQQRAESPESSAIESTQSTPQK
sp|Q96MF2|STAC3_HUMAN	154	0.919361	0.0177269	41.41	8.9285	S	AY(0.619)S(0.879)S(0.919)PLY(0.371)S(0.208)NQQY(0.003)ACVK	4	2	1.5518	N.A.	N.A.	N.A.	0	1302000	0	0	RCFGKIPPGFHRAYSSPLYSNQQYACVKDLS
sp|Q9UPU5|UBP24_HUMAN	2565	0.917968	1.9765e-21	110.57	99.197	T	T(0.041)IS(0.041)AQDT(0.918)LAYATALLNEK	7	3	0.056355	0.86794	10.212	2	2540900	1825300	148080	126240	TSTGKTFQRTISAQDTLAYATALLNEKEQSG
sp|Q5SW79|CE170_HUMAN	838	0.916384	0.028729	41.876	8.0007	S	QGS(0.916)FT(0.084)IEK	3	2	-0.95273	N.A.	N.A.	N.A.	0	0	0	0	GGDKKESSKSLVRQGSFTIEKPSPNIPIELI
sp|Q92598|HS105_HUMAN	557	0.915677	6.3214e-13	79.877	70.238	S	NVQQDNSEAGTQPQVQT(0.001)DAQQT(0.002)S(0.002)QS(0.023)PPS(0.916)PELT(0.028)S(0.028)EENK	28	3	-0.14634	0.97835	N.A.	1	0	0	7314100	7930800	PQVQTDAQQTSQSPPSPELTSEENKIPDADK
sp|Q16643|DREB_HUMAN	142	0.91364	3.68469e-08	85.161	42.97	S	LS(0.086)S(0.914)PVLHR	3	2	0.08722	1.0131	19.041	4	8218200	10684000	1344700	1871100	GAIGQRLSNGLARLSSPVLHRLRLREDENAE
sp|Q15149|PLEC_HUMAN	4626	0.912716	0.000527757	55.972	38.976	S	GYYSPYSVS(0.012)GS(0.01)GS(0.032)T(0.032)AGS(0.913)R	17	3	0.53176	0.59204	30.079	3	3710100	2070400	1370500	1737000	YYSPYSVSGSGSTAGSRTGSRTGSRAGSRRG
sp|Q9H4L7|SMRCD_HUMAN	132	0.91115	0.00554792	40.137	23.231	S	DT(0.01)VIIVS(0.153)EPS(0.92)EDEES(0.911)QGLPT(0.006)MAR	15	3	0.065325	1.1548	11.448	2	0	0	1171600	1768500	KDTVIIVSEPSEDEESQGLPTMARRNDDISE
sp|Q02880|TOP2B_HUMAN	1581	0.909566	1.85122e-06	70.994	53.779	S	KT(0.545)S(0.545)FDQDS(0.91)DVDIFPSDFPTEPPSLPR	8	3	0.098761	0.83701	29.999	2	4928600	4199900	672770	615560	KTTSKKPKKTSFDQDSDVDIFPSDFPTEPPS
sp|O14545|TRAD1_HUMAN	414	0.908193	2.59056e-20	107.65	79.363	T	LDSQPQET(0.908)S(0.092)PELPR	8	2	0.5794	0.72709	N.A.	1	3517500	2720500	0	0	HVTEGIPRLDSQPQETSPELPRRRVRHQGDL
sp|P35670|ATP7B_HUMAN	306	0.907967	0.0206283	49.448	19.643	T	Y(0.601)DPS(0.492)CT(0.908)S(0.999)PVALQR	6	2	1.0294	1.0741	11.28	2	0	0	789070	1450800	SLENKTAQVKYDPSCTSPVALQRAIEALPPG
sp|Q15149|PLEC_HUMAN	4386	0.90615	5.69018e-138	198.22	198.22	S	S(0.002)S(0.092)S(0.906)VGSSSSYPISPAVSR	3	2	-0.039293	1.1225	10.442	2	129570000	135470000	22284000	25902000	DMLSGNAGGFRSRSSSVGSSSSYPISPAVSR
sp|P54727|RD23B_HUMAN	160	0.906018	1.3429e-45	131.25	113.78	S	QEKPAEKPAETPVAT(0.028)S(0.906)PT(0.048)AT(0.018)DSTSGDSSR	16	3	-0.018538	0.83862	13.132	2	4594900	3894200	0	0	QEKPAEKPAETPVATSPTATDSTSGDSSRSN
sp|P46821|MAP1B_HUMAN	1262	0.904544	8.396e-07	81.157	81.157	S	S(0.008)PS(0.217)LS(0.775)PS(0.905)PPS(0.095)PLEK	7	2	-0.20527	0.9497	N.A.	1	2670600	2425500	0	0	SSEKVSPSKSPSLSPSPPSPLEKTPLGERSV
sp|Q9Y5J1|UTP18_HUMAN	206	0.904411	2.62331e-22	110.57	81.473	S	T(0.024)S(0.072)S(0.904)DDES(1)EEDEDDLLQR	3	2	-0.67945	1.2317	16.454	4	3945000	5171400	4357200	6154600	GGVPAWAETTKRKTSSDDESEEDEDDLLQRT
sp|Q12888|TP53B_HUMAN	294	0.90293	1.13223e-07	80.316	60.648	S	S(0.903)PEPEVLS(0.049)T(0.049)QEDLFDQSNK	1	3	0.12639	1.0691	3.4839	2	0	0	1646700	2206000	LSAQELMESGLQIQKSPEPEVLSTQEDLFDQ
sp|Q8WVC0|LEO1_HUMAN	300	0.902467	0.000772072	53.998	29.969	S	NAIAS(0.928)DS(0.233)EADS(0.902)DT(0.936)EVPK	11	2	0.10712	1.4379	39.07	2	0	0	1016600	1721400	RMKRKNAIASDSEADSDTEVPKDNSGTMDLF
sp|Q9H0B6|KLC2_HUMAN	582	0.901662	0.00181879	63.966	40.646	S	AS(0.098)S(0.902)LNFLNK	3	2	-0.38433	1.2138	30.281	3	4949700	4170500	1748000	2645700	GTPQEPPNPRMKRASSLNFLNKSVEEPTQPG
sp|Q15149|PLEC_HUMAN	4382	0.900528	1.50956e-07	71.842	46.02	S	AGTLSITEFADMLS(0.099)GNAGGFRS(0.901)R	22	3	-0.14731	0.93751	18.644	2	1249100	1181900	1650000	1885200	TEFADMLSGNAGGFRSRSSSVGSSSSYPISP
sp|P23396|RS3_HUMAN	224	0.89943	1.01929e-20	107.09	75.911	S	DEILPT(0.003)T(0.098)PIS(0.899)EQK	10	2	0.10759	1.2677	N.A.	1	0	0	716390	1137200	SIVEPKDEILPTTPISEQKGGKPEPPAMPQP
sp|P13861|KAP2_HUMAN	99	0.896107	4.58659e-23	107.18	84.248	S	RVS(0.896)VCAET(0.103)Y(0.001)NPDEEEEDTDPR	3	3	0.3334	0.98029	23.459	3	4636300	3177000	879340	878180	EDLEVPVPSRFNRRVSVCAETYNPDEEEEDT
sp|Q9Y618|NCOR2_HUMAN	152	0.894795	0.00323642	45.347	21.457	S	LEPVS(0.99)PPS(0.895)PPHT(0.116)DPELELVPPR	8	3	-0.21235	0.89649	7.0802	2	0	0	1259500	1250200	KDRSLTGKLEPVSPPSPPHTDPELELVPPRL
sp|O00499|BIN1_HUMAN	296	0.893432	0.00719025	40.616	40.616	S	GNKS(0.893)PS(0.984)PPDGS(0.118)PAAT(0.005)PEIR	4	3	-0.063511	0.98808	12.999	3	3756900	3214600	363430	325370	VKAQPSDNAPAKGNKSPSPPDGSPAATPEIR
sp|P25205|MCM3_HUMAN	711	0.893112	0.00102444	56.882	38.737	S	DGDSYDPY(0.064)DFS(0.893)DT(0.074)EEEMPQVHT(0.968)PK	11	3	-0.27329	1.2618	N.A.	1	0	0	325250	628400	QPDAKDGDSYDPYDFSDTEEEMPQVHTPKTA
sp|O60231|DHX16_HUMAN	106	0.891973	1.9095e-14	102.67	85.067	S	LLEDS(0.895)EES(0.892)S(0.198)EET(0.015)VSR	8	2	0.75769	2.5498	7.4568	2	5443500	12258000	708710	1671800	LEKNRSYRLLEDSEESSEETVSRAGSSLQKK
sp|Q9UKM9|RALY_HUMAN	288	0.890729	3.49035e-10	78.274	67.204	S	TRDDGDEEGLLT(0.107)HS(0.891)EEELEHS(0.003)QDTDADDGALQ	14	3	-0.055992	1.1308	18.905	2	16875000	21188000	3596400	4995200	ARTRDDGDEEGLLTHSEEELEHSQDTDADDG
sp|Q00613|HSF1_HUMAN	363	0.890712	0.00111335	50.493	29.221	S	GHT(0.007)DT(0.075)EGRPPS(0.891)PPPT(0.698)S(0.166)T(0.163)PEK	11	3	0.034871	0.90637	27.962	3	5691300	5412800	296010	178800	LTDARGHTDTEGRPPSPPPTSTPEKCLSVAC
sp|P57071|PRD15_HUMAN	1205	0.890604	0.000108536	59.673	25.265	Y	KY(0.891)VT(0.599)EY(0.511)MLQKHVQLTHDK	2	3	0.91395	1.1437	13.852	2	1074900	993980	2094400	2812300	HTVGKQWTCSVCDKKYVTEYMLQKHVQLTHD
sp|P35659|DEK_HUMAN	301	0.889813	3.50368e-10	89.803	56.751	S	KES(0.89)ES(0.79)EDS(0.523)S(0.797)DDEPLIK	3	2	0.7172	0.94985	14.467	3	880520	737420	1931400	1841500	DSSTTKKNQNSSKKESESEDSSDDEPLIKKL
sp|Q86VR2|F134C_HUMAN	320	0.88688	0.000365361	55.744	35.667	S	GQTPLTEGS(0.003)EDLDGHS(0.887)DPEES(0.11)FAR	16	3	0.16078	0.7912	11.092	3	3090000	2237600	1193900	1446700	GQTPLTEGSEDLDGHSDPEESFARDLPDFPS
sp|Q13442|HAP28_HUMAN	57	0.885694	6.69545e-38	139.77	100.14	S	KS(0.886)LDS(0.292)DES(0.822)EDEEDDYQQK	2	3	0.10718	0.3906	N.A.	1	58625000	22551000	4609300	6162000	EGGDGAAGDPKKEKKSLDSDESEDEEDDYQQ
sp|Q9Y2X7|GIT1_HUMAN	388	0.884301	1.38474e-11	103.99	88.855	S	SQSDLDDQHDYDSVAS(0.884)DEDT(0.116)DQEPLR	16	3	-0.11225	0.53421	N.A.	1	1886000	733340	0	0	SQSDLDDQHDYDSVASDEDTDQEPLRSTGAT
sp|Q8WVC0|LEO1_HUMAN	273	0.884083	0.0090455	54.626	17.682	S	S(0.127)ES(0.884)ARGS(0.95)DS(0.039)EDEVLR	3	2	-0.45869	1.3962	N.A.	1	0	0	397760	697620	HRHSDDEEEQDHKSESARGSDSEDEVLRMKR
sp|Q9NR30|DDX21_HUMAN	168	0.883651	1.74693e-28	109.69	95.049	S	NGFPHPEPDCNPS(0.008)EAAS(0.884)EES(0.829)NS(0.279)EIEQEIPVEQK	17	3	0.079604	1.0008	N.A.	1	7066500	4938700	729600	753290	GFPHPEPDCNPSEAASEESNSEIEQEIPVEQ
sp|Q96G74|OTUD5_HUMAN	457	0.881195	0.0155937	44.252	23.728	S	S(0.881)S(0.881)AS(0.394)S(0.843)PEHPELHAELGMK	1	3	2.0704	1.3554	N.A.	1	670870	718620	0	0	SSGLEEWTSRSPRQRSSASSPEHPELHAELG
sp|Q96G74|OTUD5_HUMAN	458	0.881195	0.0155937	44.252	23.728	S	S(0.881)S(0.881)AS(0.394)S(0.843)PEHPELHAELGMK	2	3	2.0704	1.3554	N.A.	1	670870	718620	0	0	SGLEEWTSRSPRQRSSASSPEHPELHAELGM
sp|Q9NR30|DDX21_HUMAN	173	0.880743	5.4982e-10	74.733	63.452	S	NGFPHPEPDCNPS(0.026)EAAS(0.695)EES(0.398)NS(0.881)EIEQEIPVEQK	22	3	-0.19154	0.80565	N.A.	1	3876700	2261400	1787000	1985400	EPDCNPSEAASEESNSEIEQEIPVEQKEGAF
sp|Q9NR30|DDX21_HUMAN	171	0.879979	1.74693e-28	109.69	95.049	S	NGFPHPEPDCNPS(0.029)EAAS(0.425)EES(0.88)NS(0.667)EIEQEIPVEQK	20	3	-0.099875	1.0783	10.548	2	3189800	2677300	1787000	1985400	HPEPDCNPSEAASEESNSEIEQEIPVEQKEG
sp|Q96MF2|STAC3_HUMAN	153	0.879387	0.0177269	41.41	8.9285	S	AY(0.619)S(0.879)S(0.919)PLY(0.371)S(0.208)NQQY(0.003)ACVK	3	2	1.5518	N.A.	N.A.	N.A.	0	1302000	0	0	QRCFGKIPPGFHRAYSSPLYSNQQYACVKDL
sp|Q66K74|MAP1S_HUMAN	640	0.878563	1.13735e-07	72.676	58.822	S	ALELPLAASSIPRPRT(0.469)PS(0.879)PES(0.652)HR	18	4	-0.039285	0.91646	N.A.	1	0	0	1155800	1529900	ELPLAASSIPRPRTPSPESHRSPAEGSERLS
sp|Q9UQ35|SRRM2_HUMAN	1112	0.878433	0.00166567	59.709	33.161	S	S(0.122)S(0.443)S(0.434)PVT(0.036)ELAS(0.087)RS(0.878)PIRQDR	12	3	0.0062898	1.0652	2.4619	2	0	0	3571300	3867200	GRSRSSSPVTELASRSPIRQDRGEFSASPML
sp|Q13131|AAPK1_HUMAN	486	0.87807	3.20962e-06	76.152	35.166	S	S(0.001)IDDEIT(0.04)EAKS(0.878)GT(0.505)AT(0.577)PQR	11	2	-0.33366	1.5873	N.A.	1	2138200	3399900	0	0	LLDFRSIDDEITEAKSGTATPQRSGSVSNYR
sp|O15027|SC16A_HUMAN	414	0.877452	0.00108187	44.616	34.539	S	GS(0.451)VS(0.536)QPS(0.877)T(0.235)PS(0.855)PPKPT(0.038)GIFQT(0.002)S(0.002)ANS(0.002)S(0.001)FEPVK	7	3	-0.24558	N.A.	N.A.	N.A.	2128000	1208900	0	0	ETTVSQNYRGSVSQPSTPSPPKPTGIFQTSA
sp|Q9Y2J2|E41L3_HUMAN	7	0.876452	4.10996e-35	122.87	105.99	S	T(0.112)T(0.499)ES(0.499)GS(0.876)DS(0.011)ES(0.003)KPDQEAEPQEAAGAQGR	6	3	0.23429	0.86053	17.672	2	4422600	4739200	2919800	3419800	_________MTTESGSDSESKPDQEAEPQEA
sp|Q09161|NCBP1_HUMAN	22	0.876407	6.28354e-30	120.54	105.03	S	T(0.124)S(0.876)DANETEDHLESLICK	2	3	0.1267	1.0896	4.3433	2	0	0	4247500	5309900	SDENDGGQPHKRRKTSDANETEDHLESLICK
sp|P50479|PDLI4_HUMAN	112	0.876057	2.05926e-21	112.14	112.14	S	IHIDPEIQDGS(0.876)PT(0.096)T(0.014)S(0.014)R	11	2	-0.056451	1.2438	5.8408	4	34290000	42983000	6482200	10750000	AQAHRIHIDPEIQDGSPTTSRRPSGTGTGPE
sp|A1A5B4|ANO9_HUMAN	418	0.875432	0.0133155	44.734	12.575	S	T(0.741)FS(0.272)ERES(0.875)RFT(0.111)IR	7	2	-2.9529	0.80542	N.A.	1	0	0	525980	464980	KLCDFEMPRTFSERESRFTIRFFTLQFFTHF
sp|Q9BU76|MMTA2_HUMAN	220	0.87404	0.000364218	60.657	39.108	S	RPAEAT(0.006)S(0.032)S(0.011)PT(0.077)S(0.874)PERPR	11	3	0.2291	1.0311	12.896	2	678630	775260	219960	246040	DKEHRRPAEATSSPTSPERPRHHHHDSDSNS
sp|Q06265|EXOS9_HUMAN	306	0.873124	3.64642e-05	71.558	48.466	S	APIDT(0.127)S(0.873)DVEEK	6	2	-0.051262	0.99038	7.3033	2	0	0	1376800	1522300	QRITAFKMEKAPIDTSDVEEKAEEIIAEAEP
sp|Q9UEY8|ADDG_HUMAN	681	0.872322	0.000279966	59.561	41.291	S	IEEVLS(0.149)PEGS(0.759)PS(0.148)KS(0.872)PS(0.072)K	14	3	-0.049807	1.1989	18.144	3	0	0	2508900	3025800	EKIEEVLSPEGSPSKSPSKKKKKFRTPSFLK
sp|Q9NYF8|BCLF1_HUMAN	658	0.8704	0.0242361	42.629	20.3	S	IDIS(0.87)PS(0.065)T(0.065)LR	4	2	-0.049745	0.99873	N.A.	1	0	0	2031700	2611000	STRQKSPEIHRRIDISPSTLRKHTRLAGEER
sp|Q96QU8|XPO6_HUMAN	204	0.868567	7.49965e-10	75.868	57.365	T	HS(0.016)VT(0.054)AAT(0.869)PPPS(0.151)PT(0.438)S(0.438)GES(0.033)GDLLS(0.001)NLLQSPSSAK	7	3	-0.69358	1.0225	N.A.	1	0	0	771260	1072700	GILETVWDKHSVTAATPPPSPTSGESGDLLS
sp|P35367|HRH1_HUMAN	233	0.868435	0.00384575	56.087	7.1058	S	S(0.98)LPS(0.868)FS(0.151)EIK	4	2	0.15937	1.2602	26.927	2	0	0	373210	729220	RQHCQHRELINRSLPSFSEIKLRPENPKGDA
sp|Q9UNY4|TTF2_HUMAN	350	0.867863	6.06354e-08	75.695	50.778	S	EAAT(0.199)S(0.868)S(0.933)DDEEEDDVVFVSSK	5	2	-0.61275	1.891	N.A.	1	0	0	825360	1701900	AAPGLSLGEGREAATSSDDEEEDDVVFVSSK
sp|Q9UQ35|SRRM2_HUMAN	300	0.867175	3.09927e-40	136.22	100.41	S	THTT(0.001)ALAGRS(0.867)PS(0.264)PAS(0.867)GRR	15	3	0.28068	0.9837	25.518	4	27265000	28278000	317650	362560	KTHTTALAGRSPSPASGRRGEGDAPFSEPGT
sp|Q9NVD7|PARVA_HUMAN	19	0.867029	0.000226191	59.864	41.969	S	S(0.002)PS(0.013)VPKS(0.822)PT(0.224)PKS(0.867)PPS(0.072)R	12	3	0.23984	1.1318	N.A.	1	1564900	2581600	0	0	SPQKSPSVPKSPTPKSPPSRKKDDSFLGKLG
sp|Q3KQU3|MA7D1_HUMAN	116	0.86681	4.69015e-07	71.592	35.064	S	RS(0.048)S(0.921)QPS(0.867)PT(0.164)AVPASDSPPTK	6	3	-0.029839	1.0586	12.284	4	2791900	3038300	1255600	1379500	MGPRDARPPRRSSQPSPTAVPASDSPPTKQE
sp|Q7Z2X7|PAGE2_HUMAN	9	0.866757	2.00897e-70	153.23	119.39	S	ARS(0.867)QS(0.712)S(0.394)ERGNDQES(0.023)S(0.005)QPVGSVIVQEPTEEK	3	3	-0.069363	0.9876	18.96	3	25760000	24020000	17538000	15996000	_______MSELLRARSQSSERGNDQESSQPV
sp|P46821|MAP1B_HUMAN	1256	0.861724	7.73932e-05	62.658	62.658	S	S(0.862)PS(0.332)LS(0.77)PS(0.409)PPS(0.628)PLEK	1	2	0.23518	0.83275	N.A.	1	0	0	1390200	1293200	DSISAVSSEKVSPSKSPSLSPSPPSPLEKTP
sp|Q96B36|AKTS1_HUMAN	88	0.861041	1.95985e-06	61.976	46.665	S	AATAARPPAPPPAPQPPS(0.861)PT(0.229)PS(0.829)PPRPT(0.081)LAR	18	4	-0.041687	0.91423	9.7392	3	5507800	4371200	4719900	4172300	TAARPPAPPPAPQPPSPTPSPPRPTLAREDN
sp|Q05209|PTN12_HUMAN	571	0.859387	4.37392e-14	92.518	77.221	S	TVSLT(0.004)PS(0.859)PT(0.065)T(0.065)QVET(0.007)PDLVDHDNT(0.499)S(0.499)PLFR	7	3	-0.19846	0.9626	N.A.	1	10113000	11276000	313320	291310	SDINYQTRKTVSLTPSPTTQVETPDLVDHDN
sp|Q8IWW6|RHG12_HUMAN	231	0.858139	1.62972e-11	82.609	53.517	T	AT(0.142)T(0.858)PPNQGRPDS(0.986)PVY(0.014)ANLQELK	3	3	-0.070219	0.82275	13.367	3	7069300	4335400	2814500	3081100	GDELSSSSTEQIRATTPPNQGRPDSPVYANL
sp|Q96JM3|CHAP1_HUMAN	652	0.858121	2.9453e-23	110.44	87.875	S	GQES(0.284)S(0.858)S(0.858)DQEQVDVESIDFSK	5	3	0.39997	1.2187	N.A.	1	0	0	1713500	2401800	IKTDLDAMDIKGQESSSDQEQVDVESIDFSK
sp|P08670|VIME_HUMAN	73	0.85744	0.00549632	67.019	22.283	S	LRS(0.143)S(0.857)VPGVR	4	2	0.21099	1.22	6.0823	3	9159000	10509000	2546300	3450500	GGVYATRSSAVRLRSSVPGVRLLQDSVDFSL
sp|O15027|SC16A_HUMAN	417	0.855381	0.00108187	44.616	34.539	S	GS(0.451)VS(0.536)QPS(0.877)T(0.235)PS(0.855)PPKPT(0.038)GIFQT(0.002)S(0.002)ANS(0.002)S(0.001)FEPVK	10	3	-0.24558	N.A.	N.A.	N.A.	2128000	1208900	0	0	VSQNYRGSVSQPSTPSPPKPTGIFQTSANSS
sp|P24534|EF1B_HUMAN	112	0.854847	1.4241e-08	63.913	56.648	S	YGPADVEDTTGSGATDSKDDDDIDLFGS(0.145)DDEEES(0.855)EEAKR	34	3	-0.35779	0.65545	N.A.	1	6480300	5693900	0	0	DDDDIDLFGSDDEEESEEAKRLREERLAQYE
sp|Q96CC6|RHDF1_HUMAN	76	0.854813	0.023543	43.03	15.701	S	QT(0.015)S(0.855)IT(0.097)QT(0.033)IR	3	2	0.83219	1.0929	1.072	2	1490300	1754000	0	0	SPHHELRRPVLQRQTSITQTIRRGTADWFGV
sp|Q9UN36|NDRG2_HUMAN	330	0.85449	2.9491e-14	99.93	64.121	T	S(0.145)RT(0.854)AS(0.913)LT(0.071)S(0.018)AASVDGNR	3	2	0.00422	1.2179	10.988	3	2887300	3841300	1616600	1943600	GYMASSCMTRLSRSRTASLTSAASVDGNRSR
sp|Q16643|DREB_HUMAN	346	0.853863	0.00133217	72.082	36.004	T	S(0.005)PS(0.045)DS(0.141)S(0.449)T(0.02)AS(0.486)T(0.854)PVAEQIER	10	2	-1.1479	0.75301	N.A.	1	1271500	337970	0	0	TPIPTRSPSDSSTASTPVAEQIERALDEVTS
sp|Q9NYB0|TE2IP_HUMAN	203	0.853679	0.00216591	59.182	16.152	S	YLLGDAPVS(0.854)PS(0.073)S(0.073)QK	9	2	-0.46273	1.3692	11.86	3	2116300	2329200	802270	1260400	LRGQEHKYLLGDAPVSPSSQKLKRKAEEDPE
sp|P42858|HD_HUMAN	419	0.852928	3.03733e-67	150.69	118.32	S	S(0.147)GS(0.853)IVELIAGGGS(0.007)S(0.017)CS(0.976)PVLSR	3	2	-0.38434	1.2112	10.452	2	3150200	5249400	933290	1560100	LTAAKEESGGRSRSGSIVELIAGGGSSCSPV
sp|Q9Y2W1|TR150_HUMAN	939	0.851772	0.000106015	59.614	40.451	S	FSGEEGEIEDDES(0.852)GT(0.148)ENREEK	13	3	-0.25695	1.6059	18.996	2	0	0	946120	1659500	HDKFSGEEGEIEDDESGTENREEKDNIQPTT
sp|Q8IYB3|SRRM1_HUMAN	715	0.851133	0.00983259	43.316	19.263	S	RQS(0.997)PS(0.851)PS(0.149)T(0.003)RPIR	5	3	-0.10735	1.2815	6.2525	3	2005500	2566600	783840	1242700	VRRGASSSPQRRQSPSPSTRPIRRVSRTPEP
sp|Q9Y608|LRRF2_HUMAN	328	0.851035	4.23252e-42	135.95	99.602	S	RGS(0.851)GDT(0.049)S(0.09)S(0.009)LIDPDTSLSELR	3	2	0.10014	0.80076	25.322	3	760240	871130	1577500	1291300	ASATTPLSGNSSRRGSGDTSSLIDPDTSLSE
sp|Q58WW2|DCAF6_HUMAN	654	0.850232	0.00527072	46.709	25.16	T	DS(0.154)ALQDT(0.85)DDS(0.996)DDDPVLIPGAR	7	2	-0.25811	1.0852	10.189	2	2049500	2168200	0	0	SAHEETSTRDSALQDTDDSDDDPVLIPGARY
sp|Q8IYB3|SRRM1_HUMAN	596	0.84923	0.0168961	47.574	24.457	Y	RY(0.849)S(0.151)PPIQR	2	3	0.0054807	1.075	N.A.	1	0	0	337530	501080	TPSPPPRRRSPSPRRYSPPIQRRYSPSPPPK
sp|Q9Y5T4|DJC15_HUMAN	81	0.847143	0.00627253	56.548	33.079	S	IS(0.957)T(0.818)PS(0.225)FS(0.847)S(0.118)Y(0.018)Y(0.018)K	7	2	0.11598	0.84928	N.A.	1	0	0	432550	426050	QVITETAKKISTPSFSSYYKGGFEQKMSRRE
sp|Q4G0J3|LARP7_HUMAN	257	0.846589	3.71424e-21	111.44	81.25	T	RS(0.003)RPT(0.847)S(0.154)EGS(0.996)DIESTEPQK	5	3	0.072036	0.91965	N.A.	1	6821100	6652600	4457000	5844400	DTSNTSISKMKRSRPTSEGSDIESTEPQKQC
sp|Q9NQC3|RTN4_HUMAN	181	0.844934	3.27546e-19	101.89	86.175	S	RRGS(0.845)S(0.507)GS(0.507)VDET(0.141)LFALPAASEPVIR	4	3	0.027979	1.045	N.A.	1	1411500	1341200	2412600	3056100	PAAPPSTPAAPKRRGSSGSVDETLFALPAAS
sp|Q13428|TCOF_HUMAN	349	0.844015	1.76485e-05	63.272	43.28	S	AGKPEEDSESSS(0.001)EES(0.005)S(0.034)DS(0.844)EEET(0.116)PAAK	18	3	0.12784	0.51209	N.A.	1	0	0	445280	360750	KPEEDSESSSEESSDSEEETPAAKALLQAKA
sp|Q96G74|OTUD5_HUMAN	461	0.843425	0.0155937	44.252	23.728	S	S(0.881)S(0.881)AS(0.394)S(0.843)PEHPELHAELGMK	5	3	2.0704	1.3554	N.A.	1	670870	718620	0	0	EEWTSRSPRQRSSASSPEHPELHAELGMKPP
sp|Q9H7L9|SDS3_HUMAN	237	0.843243	1.8169e-10	82.265	67.999	S	RPAS(0.952)PS(0.205)S(0.843)PEHLPATPAESPAQR	7	3	-0.02528	0.964	N.A.	1	8540800	11249000	3987400	5492800	TLNKLKSPKRPASPSSPEHLPATPAESPAQR
sp|Q9BUR4|WAP53_HUMAN	491	0.842259	5.89402e-12	83.393	61.545	S	VFPEPT(0.158)ES(0.842)GDEGEELGLPLLSTR	8	3	0.15257	0.99905	N.A.	1	2536700	2693800	0	0	LATASGQRVFPEPTESGDEGEELGLPLLSTR
sp|Q5VSL9|STRP1_HUMAN	335	0.842138	0.000854437	53.924	31.067	S	AAS(0.842)PPAS(0.057)AS(0.1)DLIEQQQK	3	3	-0.22584	1.0809	N.A.	1	1942500	2052000	0	0	LPEDSIKVIRNMRAASPPASASDLIEQQQKR
sp|Q13541|4EBP1_HUMAN	36	0.842055	7.4446e-20	94.834	73.81	T	RVVLGDGVQLPPGDY(0.001)S(0.016)T(0.842)T(0.137)PGGT(0.013)LFS(0.36)T(0.36)T(0.25)PGGT(0.02)R	17	3	-0.15224	0.82317	N.A.	1	2083200	1661100	0	0	VVLGDGVQLPPGDYSTTPGGTLFSTTPGGTR
sp|Q15149|PLEC_HUMAN	4622	0.840906	1.07598e-98	180.03	127.72	S	GYYSPYSVS(0.012)GS(0.116)GS(0.841)T(0.029)AGS(0.002)R	13	2	-0.23676	0.48405	N.A.	1	2865500	927340	0	0	STKGYYSPYSVSGSGSTAGSRTGSRTGSRAG
sp|Q96N67|DOCK7_HUMAN	910	0.840466	7.03335e-68	157.66	136.16	S	S(0.005)LS(0.033)NS(0.962)NPDIS(0.007)GT(0.007)PT(0.145)S(0.84)PDDEVR	15	2	0.58277	1.4429	N.A.	1	1512600	2150000	0	0	RSLSNSNPDISGTPTSPDDEVRSIIGSKGLD
sp|P61604|CH10_HUMAN	21	0.840227	0.0129983	44.925	18.436	S	S(0.84)AAET(0.17)VT(0.99)KGGIMLPEK	1	2	2.203	N.A.	N.A.	N.A.	0	0	528250	0	FRKFLPLFDRVLVERSAAETVTKGGIMLPEK
sp|Q69YN4|VIR_HUMAN	1578	0.837643	6.61445e-20	106.29	78.01	S	SFLSEPS(0.838)S(0.162)PGR	7	2	7.1798e-05	0.93337	16.908	4	3386100	3511100	949000	1019400	FDLHSELERSFLSEPSSPGRTKTTKGFKLGK
sp|Q9UNF1|MAGD2_HUMAN	190	0.836819	1.11473e-11	83.229	61.456	S	HLDGEEDGS(0.837)S(0.163)DQSQASGTTGGR	9	3	-0.2612	1.136	N.A.	1	0	0	187390	372800	KKARKVKHLDGEEDGSSDQSQASGTTGGRRV
sp|Q9UBQ5|EIF3K_HUMAN	217	0.836226	2.76302e-09	88.427	68.223	S	IDFDSVSSIMAS(0.164)S(0.836)Q	13	2	0.10706	1.4612	1.7529	2	0	0	556770	913370	VEKIDFDSVSSIMASSQ______________
sp|Q86UU1|PHLB1_HUMAN	516	0.835612	0.00217763	49.188	33.368	T	T(0.836)RS(0.277)PS(0.517)PT(0.37)LGESLAPHK	1	3	-0.2711	1.4593	N.A.	1	0	0	377410	700010	SPEDFSLTLGARGRRTRSPSPTLGESLAPHK
sp|Q9NX40|OCAD1_HUMAN	123	0.835408	0.00975688	49.483	31.468	S	RS(0.164)S(0.835)PPGHYYQK	3	3	-0.050609	1.2853	69.942	2	0	0	255060	281490	SPLGEALRSGQARRSSPPGHYYQKSKYDSSV
sp|Q3KQU3|MA7D1_HUMAN	118	0.834067	7.53335e-05	68.41	52.099	T	RS(0.093)S(0.292)QPS(0.781)PT(0.834)AVPASDSPPTK	8	3	-0.19397	1.0079	N.A.	1	0	0	549310	561030	PRDARPPRRSSQPSPTAVPASDSPPTKQEVK
sp|P53814|SMTN_HUMAN	251	0.833962	0.000226821	76.176	28.26	S	T(0.089)T(0.459)S(0.459)PEPQES(0.834)PT(0.16)LPSTEGQVVNK	9	3	-0.51705	1.9263	N.A.	1	0	0	1262300	3401700	PPPSPPKTTSPEPQESPTLPSTEGQVVNKLL
sp|Q96JP5|ZFP91_HUMAN	83	0.833795	0.00270256	48.077	13.133	S	RS(0.163)S(0.834)PS(0.003)ARPPDVPGQQPQAAK	3	3	-0.29207	1.5234	N.A.	1	0	0	314690	437330	VSRRRKAEYPRRRRSSPSARPPDVPGQQPQA
sp|P29317|EPHA2_HUMAN	899	0.832183	8.35801e-15	103.03	70.668	S	LPS(0.389)T(0.606)S(0.832)GS(0.172)EGVPFR	5	2	0.030433	1.0273	N.A.	1	5941700	6903900	1914800	2595000	LADFDPRVSIRLPSTSGSEGVPFRTVSEWLE
sp|Q09666|AHNK_HUMAN	216	0.832011	1.1912e-08	80.994	44.066	S	LPS(0.809)GS(0.218)GAAS(0.832)PT(0.091)GS(0.05)AVDIR	9	2	-0.20662	1.0715	N.A.	1	22361000	17584000	0	0	SGKTVIRLPSGSGAASPTGSAVDIRAGAISA
sp|Q96B36|AKTS1_HUMAN	92	0.82878	1.95985e-06	61.976	46.665	S	AATAARPPAPPPAPQPPS(0.861)PT(0.229)PS(0.829)PPRPT(0.081)LAR	22	4	-0.041687	0.91423	9.7392	3	5507800	4371200	4719900	4172300	PPAPPPAPQPPSPTPSPPRPTLAREDNEEDE
sp|Q8IY81|SPB1_HUMAN	333	0.827845	0.00183962	46.412	35.28	S	ALDIS(0.828)LS(0.842)S(0.326)GEEDEGDEEDS(0.003)T(0.001)AGTTK	5	3	0.089532	0.83463	4.8191	2	0	0	4332800	4644800	YVAKKLKEQAKALDISLSSGEEDEGDEEDST
sp|Q9NQS7|INCE_HUMAN	197	0.827703	3.28928e-05	72.317	38.15	S	T(0.058)LS(0.828)PT(0.069)PAS(0.02)AT(0.025)APTSQGIPT(0.684)S(0.695)DEES(0.31)T(0.31)PKK	3	3	0.18908	1.8359	N.A.	1	1243800	3440500	0	0	HVTQLMSTEPLPRTLSPTPASATAPTSQGIP
sp|Q9BTU6|P4K2A_HUMAN	47	0.827394	0.00016442	58.964	39.566	S	VAAAAGS(0.173)GPS(0.827)PPGS(0.999)PGHDR	10	2	-0.22825	1.1623	26.977	3	3256300	4093600	853030	1228500	PGGAVRVAAAAGSGPSPPGSPGHDRERQPLL
sp|Q5JRK9|GGEE3_HUMAN	26	0.82292	1.61313e-05	66.448	48.884	S	GNDQES(0.037)S(0.14)QPVGS(0.823)VIVQEPTEEK	12	3	0.12414	0.48764	N.A.	1	0	0	1658000	698050	SSERGNDQESSQPVGSVIVQEPTEEKRQEEE
sp|Q7Z2X7|PAGE2_HUMAN	26	0.82292	1.61313e-05	66.448	48.884	S	GNDQES(0.037)S(0.14)QPVGS(0.823)VIVQEPTEEK	12	3	0.12414	0.48764	N.A.	1	0	0	1658000	698050	SSERGNDQESSQPVGSVIVQEPTEEKRQEEE
sp|Q5JRK9|GGEE3_HUMAN	11	0.82231	2.7773e-85	160.12	116.28	S	S(0.219)QS(0.822)S(0.956)ERGNDQES(0.001)S(0.001)QPVGSVIVQEPTEEK	3	3	0.15197	1.3073	N.A.	1	19186000	23339000	4998600	5278300	_____MSEHVRTRSQSSERGNDQESSQPVGS
sp|Q7Z2X7|PAGE2_HUMAN	11	0.82231	2.7773e-85	160.12	116.28	S	S(0.219)QS(0.822)S(0.956)ERGNDQES(0.001)S(0.001)QPVGSVIVQEPTEEK	3	3	0.15197	1.3073	N.A.	1	36736000	37494000	18620000	16116000	_____MSELLRARSQSSERGNDQESSQPVGS
sp|Q9NVD7|PARVA_HUMAN	14	0.822103	0.000226191	59.864	41.969	S	S(0.002)PS(0.013)VPKS(0.822)PT(0.224)PKS(0.867)PPS(0.072)R	7	3	0.23984	1.1318	N.A.	1	1564900	2581600	0	0	__MATSPQKSPSVPKSPTPKSPPSRKKDDSF
sp|O75351|VPS4B_HUMAN	102	0.82193	0.000907884	51.777	16.101	S	EGQPS(0.04)PADEKGNDS(0.822)DGEGES(0.138)DDPEKK	14	4	0.0019393	0.96132	25.32	2	2565300	2389000	0	0	VKEGQPSPADEKGNDSDGEGESDDPEKKKLQ
sp|Q9H2U2|IPYR2_HUMAN	317	0.820993	5.92678e-29	123.68	93.284	S	SLVESVS(0.011)S(0.168)S(0.821)PNK	9	2	-0.16455	0.86388	N.A.	1	0	0	414580	496870	CTQEEARSLVESVSSSPNKESNEEEQVWHFL
sp|Q86X51|CX067_HUMAN	450	0.820965	1.21499e-09	83.395	57.942	S	S(0.004)PGLS(0.009)PS(0.173)S(0.821)PS(0.992)PEFLGLR	8	2	-0.21966	1.1904	N.A.	1	692750	879120	263620	471990	SNSSSPSRSPGLSPSSPSPEFLGLRSISTPS
sp|P49736|MCM2_HUMAN	27	0.820239	1.10131e-28	123.72	70.583	S	GNDPLT(0.03)S(0.15)S(0.82)PGR	8	2	-0.081301	0.96318	10.06	2	5631000	6240500	2850000	4010000	SSPAQRRRGNDPLTSSPGRSSRRTDALTSSP
sp|Q9Y2V2|CHSP1_HUMAN	52	0.819316	3.31973e-20	106.68	27.521	S	TFS(0.819)AT(0.181)VR	3	2	0.18904	0.80328	9.2365	3	32922000	29660000	10231000	10130000	NVVPSPLPTRRTRTFSATVRASQGPVYKGVC
sp|Q9Y5T4|DJC15_HUMAN	77	0.818084	0.00627253	56.548	33.079	T	IS(0.957)T(0.818)PS(0.225)FS(0.847)S(0.118)Y(0.018)Y(0.018)K	3	2	0.11598	0.84928	N.A.	1	0	0	432550	426050	KPLEQVITETAKKISTPSFSSYYKGGFEQKM
sp|P17275|JUNB_HUMAN	251	0.817853	0.00163137	71.601	40.191	S	S(0.818)RDAT(0.938)PPVS(0.244)PINMEDQER	1	3	-0.39364	0.95033	N.A.	1	0	0	908930	969630	ASTFKEEPQTVPEARSRDATPPVSPINMEDQ
sp|Q9H211|CDT1_HUMAN	391	0.815853	1.65136e-06	66.925	41.106	S	S(0.032)AAPS(0.335)S(0.816)PGS(0.815)PRPALPAT(0.002)PPATPPAASPSALK	6	3	-0.0064137	N.A.	N.A.	N.A.	0	5086400	0	0	EKALSQLALRSAAPSSPGSPRPALPATPPAT
sp|Q9UN36|NDRG2_HUMAN	334	0.813346	0.00482427	46.156	37.59	T	S(0.376)RT(0.376)AS(0.376)LT(0.813)S(0.06)AASVDGNR	7	3	-0.27532	1.2906	10.465	3	4471300	6231200	1097400	1467100	SSCMTRLSRSRTASLTSAASVDGNRSRSRTL
sp|Q96B36|AKTS1_HUMAN	202	0.813175	1.84698e-54	147.06	120.29	S	RT(0.03)EARS(0.813)S(0.156)DEENGPPS(0.5)S(0.5)PDLDR	6	3	0.29374	1.0013	N.A.	1	1734800	1389300	1773500	2192800	SVPVWGFKEKRTEARSSDEENGPPSSPDLDR
sp|Q12982|BNIP2_HUMAN	114	0.812555	0.0141739	47.639	23.214	S	GS(0.813)IT(0.177)EY(0.004)T(0.007)AAEEK	2	2	-0.96103	1.1262	N.A.	1	0	0	178230	184710	DDLPKPKTTEVIRKGSITEYTAAEEKEDGRR
sp|Q9Y5B0|CTDP1_HUMAN	872	0.812264	8.54003e-10	86.357	55.874	S	EVDDILGEGS(0.852)DDS(0.812)DS(0.336)EK	13	2	-0.26064	1.0219	N.A.	1	0	0	2175300	2962800	MDKEVDDILGEGSDDSDSEKRRPEEQEEEPQ
sp|P35251|RFC1_HUMAN	71	0.811227	7.53885e-10	89.043	54.393	S	IIY(0.007)DS(0.992)DS(0.811)ES(0.187)EET(0.003)LQVK	7	2	-0.20301	1.1676	1.9516	2	0	0	2052900	2924800	QKQPSKKKRIIYDSDSESEETLQVKNAKKPP
sp|Q9H1B7|I2BPL_HUMAN	658	0.810065	4.22191e-05	68.283	41.751	S	RNS(0.92)S(0.81)S(0.271)PVS(0.846)PAS(0.153)VPGQR	4	2	-0.818	1.0846	18.212	4	8140500	9013100	1032100	1376100	GSSVHSTTASARRNSSSPVSPASVPGQRRLA
sp|Q9NYV4|CDK12_HUMAN	383	0.808971	2.37189e-05	66.52	47.278	S	HS(0.202)S(0.809)IS(0.979)PVRLPLNS(0.003)S(0.003)LGAELS(0.003)R	3	3	-0.32923	0.99584	0.71077	2	7631200	8038700	589140	775010	SHSKKKRSSSRSRHSSISPVRLPLNSSLGAE
sp|Q96B36|AKTS1_HUMAN	211	0.80832	1.84698e-54	147.06	120.29	S	RT(0.643)EARS(0.481)S(0.876)DEENGPPS(0.808)S(0.192)PDLDR	15	3	0.02762	1.0091	1.1022	2	4630500	4894100	1773500	2192800	KRTEARSSDEENGPPSSPDLDRIAASMRALV
sp|Q9H211|CDT1_HUMAN	411	0.808128	1.70839e-07	76.899	58.354	S	SAAPS(0.006)S(0.006)PGS(0.059)PRPALPAT(0.933)PPAT(0.993)PPAAS(0.808)PS(0.195)ALK	26	3	-0.055616	18.202	N.A.	1	350730	8589800	0	0	RPALPATPPATPPAASPSALKGVSQDLLERI
sp|O76021|RL1D1_HUMAN	358	0.808025	0.00393446	54.953	43.307	T	AT(0.808)NES(0.192)EDEIPQLVPIGK	2	2	-0.24528	1.0325	N.A.	1	43340000	47378000	1536300	2103200	HGKKKRGRGKAQVKATNESEDEIPQLVPIGK
sp|Q969T4|UB2E3_HUMAN	8	0.806318	0.00202304	42.057	31.47	S	QRS(0.806)DDES(0.075)PS(0.036)T(0.036)S(0.03)S(0.013)GS(0.002)S(0.002)DADQRDPAAPEPEEQEER	3	4	0.041108	1.017	1.6859	2	4536200	4567400	0	0	________MSSDRQRSDDESPSTSSGSSDAD
sp|Q8WX93|PALLD_HUMAN	1118	0.804141	1.76182e-09	89.507	66.622	S	S(0.036)RS(0.804)RDS(0.16)GDENEPIQER	3	3	0.31301	0.8007	N.A.	1	1909700	2091900	380460	471430	RSPSGHPHVRRPRSRSRDSGDENEPIQERFF
sp|Q5M9Q1|NKAPL_HUMAN	5	0.802259	0.0264016	46.46	19.801	S	MPPVS(0.802)RS(0.464)S(0.526)Y(0.581)S(0.626)EDIVGS(1)RR	5	2	-1.299	N.A.	N.A.	N.A.	0	0	0	0	___________MPPVSRSSYSEDIVGSRRRR
sp|Q9H3Z4|DNJC5_HUMAN	10	0.799957	2.12782e-06	73.833	52.58	S	S(0.146)LS(0.8)T(0.035)S(0.007)GES(0.009)LY(0.003)HVLGLDK	3	3	-0.1581	1.2175	N.A.	1	0	0	230730	418050	______MADQRQRSLSTSGESLYHVLGLDKN
sp|Q6PCE3|PGM2L_HUMAN	175	0.799817	0.00254513	87.647	69.574	S	AVAGVMIT(0.2)AS(0.8)HNR	10	3	-0.31419	1.7214	N.A.	1	0	0	760320	1625700	AVQKLKAVAGVMITASHNRKEDNGYKVYWET
sp|Q9H4A3|WNK1_HUMAN	2029	0.799469	2.43318e-06	71.545	53.533	S	DVDDGS(0.201)GS(0.799)PHS(0.961)PHQLS(0.019)S(0.019)K	8	3	0.036584	1.1502	N.A.	1	1215900	1191400	0	0	PEAAFLSRDVDDGSGSPHSPHQLSSKSLPSQ
sp|Q01082|SPTB2_HUMAN	2165	0.798099	7.32227e-06	73.294	55.729	S	ES(0.202)S(0.798)PIPS(0.9)PT(0.07)S(0.029)DR	3	2	-0.27623	1.2133	N.A.	1	3141700	2487300	1965000	2859600	MVNGATEQRTSSKESSPIPSPTSDRKAKTAL
sp|Q9UK58|CCNL1_HUMAN	342	0.797898	1.46771e-34	117.35	99.626	S	GLNPDGTPALST(0.001)LGGFS(0.998)PASKPS(0.202)S(0.798)PR	24	3	0.068213	0.91668	N.A.	1	2067700	1187900	0	0	ALSTLGGFSPASKPSSPREVKAEEKSPISIN
sp|Q9Y385|UB2J1_HUMAN	266	0.796671	0.000594878	60.093	35.078	S	RLS(0.797)T(0.085)S(0.118)PDVIQGHQPR	3	3	-0.12809	1.3261	N.A.	1	0	0	598470	852190	SPRQRRAQQQSQRRLSTSPDVIQGHQPRDNH
sp|A0FGR8|ESYT2_HUMAN	758	0.796266	0.00215691	46.145	35.499	S	EPT(0.035)PS(0.2)IAS(0.796)DIS(0.953)LPIAT(0.015)QELR	8	2	0.48457	0.92297	N.A.	1	678690	630390	554250	780330	SPGHISVKEPTPSIASDISLPIATQELRQRL
sp|Q9Y6G9|DC1L1_HUMAN	513	0.795813	3.62274e-16	102.19	79.347	T	KPVT(0.035)VS(0.929)PT(0.165)T(0.796)PT(0.101)S(0.97)PT(0.004)EGEAS	9	2	0.050323	0.89238	7.8393	2	10910000	7846100	0	0	ELDRITRKPVTVSPTTPTSPTEGEAS_____
sp|Q13112|CAF1B_HUMAN	410	0.795504	0.00212515	49.066	34.017	S	GS(0.204)S(0.796)PGPRPVEGTPASR	3	3	-0.18665	1.2834	27.918	2	2646900	3483900	281990	328760	PDTAKKTKSQTHRGSSPGPRPVEGTPASRTQ
sp|Q5JRK9|GGEE3_HUMAN	9	0.795182	2.00897e-70	153.23	119.39	S	T(0.047)RS(0.795)QS(0.807)S(0.35)ERGNDQESSQPVGSVIVQEPTEEK	3	3	-0.64838	0.86958	N.A.	1	8209800	9865000	6776700	7379100	_______MSEHVRTRSQSSERGNDQESSQPV
sp|Q9NQX3|GEPH_HUMAN	200	0.793135	1.15747e-08	80.412	67.005	S	EVHDELEDLPS(1)PPPPLS(0.997)PPPT(0.012)T(0.197)S(0.793)PHK	23	3	0.10935	1.085	11.541	2	0	0	1858700	2157200	DLPSPPPPLSPPPTTSPHKQTEDKGVQCEEE
sp|Q9H4A3|WNK1_HUMAN	2027	0.792337	0.00741389	42.257	21.419	S	DVDDGS(0.792)GS(0.229)PHS(0.931)PHQLS(0.032)S(0.015)K	6	3	0.062474	0.71361	N.A.	1	1464300	880680	0	0	SDPEAAFLSRDVDDGSGSPHSPHQLSSKSLP
sp|Q9Y6X9|MORC2_HUMAN	777	0.79212	0.00108361	48.372	14.5	S	KDS(0.232)NELS(0.792)DS(0.974)AGEEDS(0.002)ADLK	7	3	0.077205	1.7397	54.362	2	631360	1043400	473480	518650	GRFVVKEEKKDSNELSDSAGEEDSADLKRAQ
sp|P35659|DEK_HUMAN	303	0.790124	2.06939e-07	81.224	53.51	S	KES(0.89)ES(0.79)EDS(0.523)S(0.797)DDEPLIK	5	2	0.7172	0.76149	N.A.	1	0	0	1143100	947460	STTKKNQNSSKKESESEDSSDDEPLIKKLKK
sp|Q8TAD8|SNIP1_HUMAN	49	0.788759	6.89906e-05	61.985	42.699	S	RPDHS(0.789)GGS(0.903)PS(0.306)PPT(0.002)S(0.001)EPAR	5	3	-0.028764	1.638	N.A.	1	1657500	1985000	240820	426210	LSPEVAPPAHRRPDHSGGSPSPPTSEPARSG
sp|Q14676|MDC1_HUMAN	376	0.788568	7.08294e-13	86.89	67.954	S	GPGAPGLAHLQES(0.046)QAGS(0.789)DT(0.166)DVEEGK	17	3	0.65291	1.5748	N.A.	1	0	0	994500	1176100	PGAPGLAHLQESQAGSDTDVEEGKAPQAVPL
sp|P49841|GSK3B_HUMAN;sp|P49840|GSK3A_HUMAN	216;279	0.788565	6.38924e-64	154.36	133.3	Y	GEPNVS(0.211)Y(0.789)ICSR	7	2	0.072883	0.8395	5.6988	2	7515800	8013200	5072300	5718800	FGSAKQLVRGEPNVSYICSRYYRAPELIFGA
sp|P14618|KPYM_HUMAN	37	0.786713	0.008271	49.216	22.118	S	LDIDS(0.787)PPIT(0.213)AR	5	2	-0.1845	0.74961	23.107	4	3382800	2730200	964540	736880	MADTFLEHMCRLDIDSPPITARNTGIICTIG
sp|Q86YS7|C2CD5_HUMAN	659	0.786311	0.00425422	46.121	25.172	S	S(0.204)QS(0.786)ES(0.49)S(0.49)DEVT(0.029)ELDLSHGK	3	3	-0.3338	1.0687	1.6687	2	0	0	796600	1437300	PIPEPRQRSRLLRSQSESSDEVTELDLSHGK
sp|P35606|COPB2_HUMAN	859	0.78618	0.000912167	46.558	46.558	S	S(0.008)T(0.008)AQQELDGKPAS(0.786)PT(0.196)PVIVASHTANK	13	4	-0.074171	0.95267	N.A.	1	0	0	1682000	2249700	PSRSTAQQELDGKPASPTPVIVASHTANKEE
sp|Q96TC7|RMD3_HUMAN	44	0.782582	2.88625e-15	102.16	77.243	S	S(0.783)QS(0.213)LPNS(0.001)LDYT(0.003)QTSDPGR	1	2	0.13612	1.1723	N.A.	1	0	0	726250	1101500	LLYSQRWKRTQRHGRSQSLPNSLDYTQTSDP
sp|Q6ZMW3|EMAL6_HUMAN	1945	0.782354	0.0154474	40.622	13.833	T	Y(0.998)VVS(0.2)T(0.782)GGDDCS(0.02)VFVWRCL	5	2	3.4675	N.A.	N.A.	N.A.	4748500	0	0	0	VTNIRFSYDDKYVVSTGGDDCSVFVWRCL__
sp|Q9Y2W1|TR150_HUMAN	240	0.780438	3.64474e-05	76.073	34.042	S	AS(0.001)AVS(0.78)ELS(0.219)PR	5	2	-0.18587	1.0196	N.A.	1	0	0	1977400	2784100	DATYGTGSASRASAVSELSPRERSPALKSPL
sp|P18887|XRCC1_HUMAN	447	0.780328	2.07258e-05	70.501	51.134	S	T(0.001)KPT(0.021)QAAGPS(0.198)S(0.78)PQKPPT(0.997)PEET(0.003)K	11	3	0.75804	1.1789	2.9328	2	2781800	2559500	6495600	8989800	QPQTKTKPTQAAGPSSPQKPPTPEETKAASP
sp|Q9Y2J2|E41L3_HUMAN	5	0.780057	4.10996e-35	122.87	105.99	S	T(0.217)T(0.738)ES(0.78)GS(0.259)DS(0.005)ES(0.001)KPDQEAEPQEAAGAQGR	4	3	-0.12969	0.98706	N.A.	1	3726600	3682600	2271100	2833200	___________MTTESGSDSESKPDQEAEPQ
sp|Q9BQG0|MBB1A_HUMAN	1267	0.779696	0.0281341	49.188	28.8	S	NQKPSQVNGAPGS(0.78)PT(0.22)EPAGQK	13	3	1.0578	1.09	4.6006	2	953110	813070	0	0	QKKNQKPSQVNGAPGSPTEPAGQKQHQKALP
sp|O43399|TPD54_HUMAN	166	0.777193	0.0160995	49.988	30.711	S	NS(0.006)AT(0.217)FKS(0.777)FEDR	7	2	-0.24912	1.0368	9.7517	2	11835000	12923000	0	0	ISRKLGDMRNSATFKSFEDRVGTIKSKVVGD
sp|Q9UQ35|SRRM2_HUMAN	848	0.772956	5.64219e-08	72.058	50.75	T	S(0.174)GT(0.773)PPRQGS(0.057)IT(0.221)S(0.765)PQANEQS(0.01)VT(0.001)PQR	3	3	0.19306	1.5137	N.A.	1	1399500	2075200	0	0	QSHSSSSPHPKVKSGTPPRQGSITSPQANEQ
sp|P07814|SYEP_HUMAN	886	0.772234	2.86854e-66	155.91	114.54	S	EYIPGQPPLSQSS(0.001)DS(0.21)S(0.772)PT(0.016)R	16	2	-0.50201	0.7007	N.A.	1	6114100	4247000	1422500	1752100	EYIPGQPPLSQSSDSSPTRNSEPAGLETPEA
sp|Q8N3J6|CADM2_HUMAN	186	0.771514	0.0230575	40.384	7.5254	S	KT(0.538)FT(0.514)VS(0.671)S(0.772)T(0.505)LDFRVDR	7	2	1.4115	8.7367	N.A.	1	240790	1515000	0	0	YLKEEDANRKTFTVSSTLDFRVDRSDDGVAV
sp|P11388|TOP2A_HUMAN	1393	0.771302	7.84747e-09	79.143	63.905	S	GS(0.002)VPLS(0.033)S(0.155)S(0.771)PPAT(0.039)HFPDETEITNPVPK	8	3	-0.31404	2.2837	N.A.	1	4424900	10087000	0	0	DLEADDVKGSVPLSSSPPATHFPDETEITNP
sp|Q12888|TP53B_HUMAN	382	0.771161	7.11553e-40	131.31	107.71	T	STPFIVPS(0.013)S(0.216)PT(0.771)EQEGR	11	2	0.6205	0.82064	N.A.	1	0	0	2740700	2699200	PDAFRSTPFIVPSSPTEQEGRQDKPMDTSVL
sp|Q15149|PLEC_HUMAN	4623	0.769977	1.82522e-97	172.34	138.63	T	GYYSPYSVSGSGS(0.224)T(0.77)AGS(0.006)R	14	2	0.20158	0.38984	N.A.	1	2738200	1043800	0	0	TKGYYSPYSVSGSGSTAGSRTGSRTGSRAGS
sp|P22059|OSBP1_HUMAN	379	0.76768	0.000101557	65.423	45.754	S	RT(0.768)GS(0.768)NIS(0.27)GAS(0.102)S(0.092)DIS(0.001)LDEQYK	4	3	0.35688	0.66803	N.A.	1	0	0	872650	630300	EIITMPENLGHKRTGSNISGASSDISLDEQY
sp|P22059|OSBP1_HUMAN	377	0.76768	0.000101557	65.423	45.754	T	RT(0.768)GS(0.768)NIS(0.27)GAS(0.102)S(0.092)DIS(0.001)LDEQYK	2	3	0.35688	0.66803	N.A.	1	0	0	872650	630300	APEIITMPENLGHKRTGSNISGASSDISLDE
sp|Q12888|TP53B_HUMAN	831	0.767054	1.1916e-07	71.295	50.24	S	S(0.001)GT(0.001)AET(0.002)EPVEQDS(0.232)S(0.767)QPS(0.998)LPLVR	14	3	-0.51987	1.3776	16.133	4	2433600	2821800	1211100	2678400	LKSGTAETEPVEQDSSQPSLPLVRADDPLRL
sp|P35606|COPB2_HUMAN	861	0.766857	0.000181602	54.521	43.942	T	STAQQELDGKPAS(0.229)PT(0.767)PVIVAS(0.001)HT(0.003)ANK	15	4	0.41771	1.2027	N.A.	1	0	0	1883000	2365000	RSTAQQELDGKPASPTPVIVASHTANKEEKS
sp|Q16513|PKN2_HUMAN	583	0.762242	4.86177e-14	94.973	49.89	S	AS(0.238)S(0.762)LGEIDESSELR	3	2	0.019705	1.1887	N.A.	1	0	0	605370	707430	FDLEPEPPPAPPRASSLGEIDESSELRVLDI
sp|Q9UQ35|SRRM2_HUMAN	1103	0.761676	0.00248703	50.87	36.765	S	S(0.042)S(0.184)S(0.762)PVT(0.015)ELAS(0.299)RS(0.698)PIR	3	3	-0.015898	0.92556	4.1387	2	0	0	1837600	1945200	SKSQTSPKGGRSRSSSPVTELASRSPIRQDR
sp|Q4G0J3|LARP7_HUMAN	254	0.761596	1.0839e-09	87.138	40.856	S	S(0.762)RPT(0.15)S(0.15)EGS(0.938)DIESTEPQK	1	3	-0.10866	1.1119	5.5628	3	12005000	11528000	2144600	2539300	ENMDTSNTSISKMKRSRPTSEGSDIESTEPQ
sp|Q05209|PTN12_HUMAN	588	0.760375	4.37392e-14	92.518	77.221	S	TVS(0.001)LT(0.002)PS(0.658)PT(0.17)T(0.17)QVETPDLVDHDNT(0.239)S(0.76)PLFR	24	3	-0.39288	0.83629	33.467	2	7982500	9022200	313320	291310	TTQVETPDLVDHDNTSPLFRTPLSFTNPLHS
sp|Q9UQ35|SRRM2_HUMAN	2693	0.756436	8.10414e-20	110.08	57.498	Y	SLS(0.994)Y(0.756)S(0.25)PVER	4	2	0.55813	1.2832	N.A.	1	0	0	701720	1236200	PRKPIDSLRDSRSLSYSPVERRRPSPQPSPR
sp|Q9Y2D5|AKAP2_HUMAN	401	0.75627	8.65423e-12	85.496	64.759	S	S(0.051)PGALET(0.193)PS(0.756)AAGSQGNTASQGK	9	3	-0.18163	1.0359	22.96	2	0	0	1533100	1832500	SAAKGQKSPGALETPSAAGSQGNTASQGKEG
sp|P17812|PYRG1_HUMAN	573	0.755284	1.07928e-05	69.289	50.527	S	DT(0.008)Y(0.021)S(0.081)DRS(0.092)GS(0.755)S(0.306)S(0.724)PDS(0.011)EIT(0.002)ELK	9	3	0.54993	1.083	N.A.	1	641850	1308600	1604000	2069000	GCRLSPRDTYSDRSGSSSPDSEITELKFPSI
sp|Q4G0J3|LARP7_HUMAN	258	0.755216	1.41919e-21	106.19	79.305	S	RSRPT(0.245)S(0.755)EGS(0.999)DIESTEPQK	6	3	0.25363	1.2129	N.A.	1	1975400	1915700	0	0	TSNTSISKMKRSRPTSEGSDIESTEPQKQCS
sp|Q8NI17|IL31R_HUMAN	507	0.754667	0.0204971	41.115	6.0242	S	T(0.008)S(0.008)Y(0.007)IVQVMAS(0.009)T(0.167)S(0.167)AGGT(0.127)NGT(0.755)S(0.755)INFK	20	3	-2.3205	N.A.	N.A.	N.A.	0	0	0	0	VQVMASTSAGGTNGTSINFKTLSFSVFEIIL
sp|Q8NI17|IL31R_HUMAN	506	0.754667	0.0204971	41.115	6.0242	T	T(0.008)S(0.008)Y(0.007)IVQVMAS(0.009)T(0.167)S(0.167)AGGT(0.127)NGT(0.755)S(0.755)INFK	19	3	-2.3205	N.A.	N.A.	N.A.	0	0	0	0	IVQVMASTSAGGTNGTSINFKTLSFSVFEII
sp|Q9H7L9|SDS3_HUMAN	45	0.754229	0.0124843	51.76	22.292	S	GRES(0.754)DEDT(0.248)EDAS(0.752)ET(0.246)DLAK	4	3	0.34382	1.226	N.A.	1	0	0	228740	412370	LESAEDDERSCRGRESDEDTEDASETDLAKH
sp|Q03701|CEBPZ_HUMAN	629	0.754057	0.00573782	42.44	32.209	S	S(0.246)QLDDHPES(0.754)DDEENFIDANDDEDMEK	9	3	-0.2821	1.1336	N.A.	1	0	0	449400	1064400	KAKPGLRSQLDDHPESDDEENFIDANDDEDM
sp|Q96N67|DOCK7_HUMAN	452	0.753429	0.000173314	67.136	51.55	S	T(0.045)T(0.202)S(0.753)GDDACNLTSFR	3	2	0.17381	1.1168	N.A.	1	0	0	591540	1068300	RNSSIVGRRSLERTTSGDDACNLTSFRPATL
sp|Q08J23|NSUN2_HUMAN	755	0.752713	0.000444166	45.042	25.84	T	AGEPNS(1)PDAEEANS(0.247)PDVT(0.753)AGCDPAGVHPPR	18	4	0.23759	0.68461	19.626	2	3750000	2021000	1059300	814200	EPNSPDAEEANSPDVTAGCDPAGVHPPR___
sp|Q9H7L9|SDS3_HUMAN	53	0.752021	0.0124843	51.76	22.292	S	GRES(0.754)DEDT(0.248)EDAS(0.752)ET(0.246)DLAK	12	3	0.34382	1.226	N.A.	1	0	0	228740	412370	RSCRGRESDEDTEDASETDLAKHDEEDYVEM
sp|Q6UN15|FIP1_HUMAN	494	0.751805	0.000200513	67.118	46.889	T	ERDHS(0.202)PT(0.752)PS(0.045)VFNS(0.001)DEER	7	3	-0.47667	1.1064	N.A.	1	0	0	662730	759390	RERTRERERERDHSPTPSVFNSDEERYRYRE
sp|P35580|MYH10_HUMAN	1960	0.750789	0.00197281	52.172	21.597	T	QLHLEGASLELS(0.24)DDDT(0.751)ES(0.009)K	16	3	0.0061439	1.2623	N.A.	1	0	0	647980	1195700	QLHLEGASLELSDDDTESKTSDVNETQPPQS
sp|Q5T1M5|FKB15_HUMAN	956	0.750499	5.62236e-17	102.59	77.182	S	RPS(0.75)QEQS(0.211)AS(0.038)ASSGQPQAPLNR	3	3	0.30933	1.3526	N.A.	1	1063300	1215800	0	0	SEEEEEKAEERPRRPSQEQSASASSGQPQAP
sp|Q8IYB3|SRRM1_HUMAN	605	0.747576	0.0112149	54.199	17.521	S	RY(0.277)S(0.748)PS(0.975)PPPK	3	2	-0.080972	0.9688	31.152	3	741680	454560	662770	924720	SPSPRRYSPPIQRRYSPSPPPKRRTASPPPP
sp|Q8NDI1|EHBP1_HUMAN	428	0.745998	6.09269e-07	79.341	66.549	S	DLS(0.115)T(0.139)S(0.746)PKPSPIPS(1)PVLGR	5	3	-0.26466	0.83704	8.0197	3	3769600	3906400	475220	594760	VLNENTVSAGKDLSTSPKPSPIPSPVLGRKP
sp|Q9NQC3|RTN4_HUMAN	188	0.745502	1.24461e-44	129.02	103.53	T	RRGS(0.377)S(0.377)GS(0.5)VDET(0.746)LFALPAASEPVIR	11	3	-0.21054	0.90407	N.A.	1	3148300	2843200	0	0	PAAPKRRGSSGSVDETLFALPAASEPVIRSS
sp|Q9BU76|MMTA2_HUMAN	216	0.743963	0.00134727	51.688	41.19	S	RPAEAT(0.251)S(0.744)S(0.704)PT(0.228)S(0.073)PERPR	7	2	0.070241	0.96815	37.302	3	527660	788640	156700	285770	KKKKDKEHRRPAEATSSPTSPERPRHHHHDS
sp|Q9HCK4|ROBO2_HUMAN	726	0.743217	0.0126529	45.083	27.636	S	PY(1)FNEFQGMDS(0.957)ES(0.743)KT(0.299)VR	13	3	-1.2905	N.A.	N.A.	N.A.	0	0	1483500	0	KVRPYFNEFQGMDSESKTVRTTEEAPSAPPQ
sp|O15173|PGRC2_HUMAN	208	0.742842	1.95797e-06	72.916	46.951	S	LLKPGEEPS(0.743)EY(0.442)T(0.75)DEEDT(0.066)K	9	3	0.62162	1.2175	0.33889	2	0	0	1258800	1165400	KYDYVGRLLKPGEEPSEYTDEEDTKDHNKQD
sp|A1A5B4|ANO9_HUMAN	412	0.740803	0.0133155	44.734	12.575	T	T(0.741)FS(0.272)ERES(0.875)RFT(0.111)IR	1	2	-2.9529	0.80542	N.A.	1	0	0	525980	464980	NRCVALKLCDFEMPRTFSERESRFTIRFFTL
sp|Q9UKV3|ACINU_HUMAN	386	0.740081	0.00225307	53.168	53.168	S	S(0.262)KS(0.74)PS(0.982)PPRLT(0.016)EDR	3	3	0.25397	0.87093	25.725	2	8235400	8711100	341090	263610	EREIKSSQGLKEKSKSPSPPRLTEDRKKASL
sp|Q9UKM9|RALY_HUMAN	286	0.740044	8.68474e-06	60.029	47.417	T	TRDDGDEEGLLT(0.74)HS(0.185)EEELEHS(0.073)QDT(0.002)DADDGALQ	12	3	0.25873	1.0158	N.A.	1	0	0	2663500	3869900	GEARTRDDGDEEGLLTHSEEELEHSQDTDAD
sp|P07814|SYEP_HUMAN	882	0.739647	0.0077617	65.854	45.087	S	EYIPGQPPLS(0.236)QS(0.74)S(0.416)DS(0.316)S(0.274)PT(0.019)R	12	2	0.20474	0.69677	N.A.	1	0	0	797600	634900	KTGKEYIPGQPPLSQSSDSSPTRNSEPAGLE
sp|Q9BVJ6|UT14A_HUMAN	445	0.739393	0.00224826	51.235	27.301	S	RSELSQDAEPAGS(0.739)QET(0.26)K	13	3	-0.21718	1.0346	57.256	2	0	0	372710	617580	LRKRSELSQDAEPAGSQETKDSGSQEVLSEL
sp|Q86X51|CX067_HUMAN	449	0.739052	5.7313e-05	66.906	37.33	S	SPGLS(0.152)PS(0.739)S(0.49)PS(0.619)PEFLGLR	7	2	-0.071236	1.0032	N.A.	1	666080	700260	0	0	ASNSSSPSRSPGLSPSSPSPEFLGLRSISTP
sp|Q9Y2J2|E41L3_HUMAN	3	0.738325	4.10996e-35	122.87	105.99	T	T(0.217)T(0.738)ES(0.78)GS(0.259)DS(0.005)ES(0.001)KPDQEAEPQEAAGAQGR	2	3	-0.12969	0.83443	23.756	2	3726600	3682600	903730	1102900	_____________MTTESGSDSESKPDQEAE
sp|P31350|RIR2_HUMAN	12	0.736907	0.00581406	50.358	39.36	T	VPLAPIT(0.737)DPQQLQLS(0.263)PLK	7	2	0.19019	0.75129	N.A.	1	0	0	292170	282890	____MLSLRVPLAPITDPQQLQLSPLKGLSL
sp|Q7L2J0|MEPCE_HUMAN	216	0.735747	0.00619424	45.992	28.751	S	T(0.452)LNAET(0.545)PKS(0.736)S(0.267)PLPAK	9	3	-0.37571	0.77357	25.066	4	12319000	9331600	1593000	1083300	LDEEVSRTLNAETPKSSPLPAKGRDPVEILI
sp|Q9ULE0|WWC3_HUMAN	390	0.733221	0.0149049	40.547	18.608	S	GS(0.144)LS(0.33)S(0.688)VS(0.733)FT(0.088)DIY(0.015)GLPQY(0.001)EK	7	3	0.74848	N.A.	N.A.	N.A.	0	0	725880	0	SRGSLASSRGSLSSVSFTDIYGLPQYEKPDA
sp|P35251|RFC1_HUMAN	67	0.730579	8.13786e-05	65.219	47.966	Y	IIY(0.731)DS(0.632)DS(0.632)ES(0.005)EETLQVK	3	3	-0.32014	1.4016	N.A.	1	0	0	412950	705180	DDFKQKQPSKKKRIIYDSDSESEETLQVKNA
sp|Q96RK0|CIC_HUMAN	1382	0.727106	0.00682031	40.668	25.373	S	FAELPEFRPEEVLPS(0.498)PT(0.498)LQS(0.012)LAT(0.264)S(0.727)PR	24	4	-0.14842	1.805	N.A.	1	260950	505600	0	0	PEEVLPSPTLQSLATSPRAILGSYRKKRKNS
sp|Q9Y5J1|UTP18_HUMAN	205	0.721804	1.66643e-22	112.37	73.124	S	RKT(0.671)S(0.722)S(0.609)DDES(0.999)EEDEDDLLQR	4	3	-0.53108	1.2317	16.454	4	3945000	5171400	4357200	6154600	MGGVPAWAETTKRKTSSDDESEEDEDDLLQR
sp|Q9BQG0|MBB1A_HUMAN	1159	0.72144	0.000528461	63.682	24.878	S	EIPS(0.721)AT(0.138)QS(0.138)PIS(0.002)K	4	2	0.65227	1.1947	10.593	2	950230	1103700	213670	469800	VQRPKLEKKDAKEIPSATQSPISKKRKKKGF
sp|Q9H6F5|CCD86_HUMAN	47	0.721126	0.00163824	55.575	40.721	S	ALVEFES(0.009)NPEET(0.023)REPGS(0.721)PPS(0.247)VQR	17	3	-0.42598	1.3219	N.A.	1	0	0	500070	952640	LVEFESNPEETREPGSPPSVQRAGLGSPERP
sp|Q92597|NDRG1_HUMAN	330	0.719739	0.000257986	64.244	34.776	S	TAS(0.72)GS(0.201)S(0.057)VT(0.017)S(0.004)LDGTR	3	2	-0.99703	2.2125	18.759	3	658060	1856500	334380	781330	MPSASMTRLMRSRTASGSSVTSLDGTRSRSH
sp|P11388|TOP2A_HUMAN	1397	0.719129	3.89564e-08	76.156	58.436	T	GSVPLS(0.002)S(0.058)S(0.222)PPAT(0.719)HFPDETEITNPVPK	12	3	0.038143	2.4207	N.A.	1	6176300	10907000	0	0	DDVKGSVPLSSSPPATHFPDETEITNPVPKK
sp|Q9H2U2|IPYR2_HUMAN	316	0.717029	9.04087e-05	102.63	83.992	S	SLVES(0.004)VS(0.007)S(0.717)S(0.272)PNK	8	2	-0.23851	1.133	N.A.	1	0	0	396640	537950	RCTQEEARSLVESVSSSPNKESNEEEQVWHF
sp|P11388|TOP2A_HUMAN	1244	0.715416	1.05045e-16	103.41	72.646	T	IKNENT(0.715)EGS(0.285)PQEDGVELEGLK	6	3	1.0306	1.6158	N.A.	1	11318000	15484000	0	0	AEAEKKNKKKIKNENTEGSPQEDGVELEGLK
sp|Q9NQC3|RTN4_HUMAN	184	0.713178	1.24461e-44	129.02	103.53	S	RRGS(0.567)S(0.567)GS(0.713)VDET(0.152)LFALPAASEPVIR	7	3	-0.47504	1.0255	14.549	4	1411500	1341200	2412600	3056100	PPSTPAAPKRRGSSGSVDETLFALPAASEPV
sp|Q99959|PKP2_HUMAN	155	0.71218	0.0116697	65.022	39.549	S	RLEIS(0.999)PDS(0.289)S(0.712)PER	9	2	0.5318	0.52075	N.A.	1	0	0	762560	493020	SLRHPLRRLEISPDSSPERAHYTHSDYQYSQ
sp|Q5T4S7|UBR4_HUMAN	2715	0.711683	0.0201317	56.548	31.309	T	HVT(0.712)LPS(0.25)S(0.039)PR	3	2	0.34305	0.92678	N.A.	1	1929300	2066800	0	0	ALIRVLRPRNKRRHVTLPSSPRSNTPMGDKD
sp|Q9UQ35|SRRM2_HUMAN	1329	0.711619	0.00084782	53.861	29.808	S	ELS(0.106)NS(0.892)PLRENS(0.29)FGS(0.712)PLEFR	14	3	0.044168	1.5063	10.035	2	1311700	1370300	267240	471590	HKELSNSPLRENSFGSPLEFRNSGPLGTEMN
sp|Q12906|ILF3_HUMAN	482	0.710944	0.00252308	42.885	28.73	S	VLQDMGLPT(0.244)GAEGRDS(0.212)S(0.571)KGEDS(0.711)AEET(0.262)EAK	22	4	0.3838	0.83303	N.A.	1	0	0	2227000	1724700	LPTGAEGRDSSKGEDSAEETEAKPAVVAPAP
sp|Q15149|PLEC_HUMAN	4390	0.7106	5.77316e-15	96.723	63.492	S	S(0.323)RS(0.416)S(0.43)S(0.467)VGS(0.396)S(0.711)S(0.202)S(0.054)Y(0.001)PISPAVSR	9	3	-0.23383	0.92218	41.212	3	767510	1228700	1934600	2314100	GNAGGFRSRSSSVGSSSSYPISPAVSRTQLA
sp|Q16637|SMN_HUMAN	25	0.710118	0.000484609	61.862	39.975	T	GT(0.71)GQS(0.275)DDS(0.015)DIWDDTALIK	2	2	-0.11697	1.0331	25.967	3	906300	701180	566910	544400	GGVPEQEDSVLFRRGTGQSDDSDIWDDTALI
sp|O75821|EIF3G_HUMAN	38	0.709956	0.00530507	43.306	43.306	T	GIPLAT(0.71)GDT(0.219)S(0.071)PEPELLPGAPLPPPK	6	3	-0.077216	0.94412	N.A.	1	7157800	5357100	0	0	DKCVTSELLKGIPLATGDTSPEPELLPGAPL
sp|P48634|PRC2A_HUMAN	205	0.709691	0.0258091	43.914	7.2824	T	PQNS(0.645)T(0.71)T(0.645)WRDGGGR	5	2	0.47281	5.6164	N.A.	1	0	0	138200	1557700	EQSSGPGPSLRPQNSTTWRDGGGRGPDELEG
sp|Q8WWI1|LMO7_HUMAN	867	0.708679	0.00742892	41.16	27.577	S	VT(0.003)T(0.003)EIQLPS(0.28)QS(0.709)PVEEQS(0.002)PAS(0.002)LS(0.001)S(0.001)LR	11	3	-0.068588	1.3427	N.A.	1	0	0	292900	681000	KREDRVTTEIQLPSQSPVEEQSPASLSSLRS
sp|O15231|ZN185_HUMAN	468	0.707317	0.00122455	54.281	25.656	S	RES(0.163)CGS(0.707)S(0.129)VLTDFEGK	6	2	-0.44184	1.0494	12.203	2	0	0	1296100	1544000	SPSGSEQLVRRESCGSSVLTDFEGKDVATKV
sp|Q96CV9|OPTN_HUMAN	526	0.707011	0.00990579	81.904	50.556	S	T(0.165)S(0.707)DS(0.128)DQQAYLVQR	2	2	-0.078914	1.6737	N.A.	1	0	0	181080	565690	RQSLMEMQSRHGARTSDSDQQAYLVQRGAED
sp|Q13428|TCOF_HUMAN	1378	0.706456	0.00260271	52.19	9.9479	S	LGAGEGGEAS(0.294)VS(0.706)PEK	12	2	-0.18343	1.5209	22.848	2	2668800	3729600	0	0	KKKKLGAGEGGEASVSPEKTSTTSKGKAKRD
sp|Q13283|G3BP1_HUMAN	231	0.705568	2.05613e-117	190.46	162.32	S	S(0.036)S(0.706)S(0.259)PAPADIAQTVQEDLR	2	2	-0.06385	0.83854	N.A.	1	0	0	8740600	9872900	EPVLEETAPEDAQKSSSPAPADIAQTVQEDL
sp|O14545|TRAD1_HUMAN	327	0.70498	0.0113261	46.121	14.446	S	ALPSLNT(0.061)GS(0.061)S(0.173)S(0.705)PR	11	2	0.3951	0.97429	17.816	3	2973000	2377600	362540	487050	CNPSRALPSLNTGSSSPRGVEEPDVIFQNFL
sp|Q9BU76|MMTA2_HUMAN	217	0.704276	0.00134727	51.688	41.19	S	RPAEAT(0.251)S(0.744)S(0.704)PT(0.228)S(0.073)PERPR	8	2	0.070241	0.96815	37.302	3	527660	788640	156700	285770	KKKDKEHRRPAEATSSPTSPERPRHHHHDSD
sp|Q96RK0|CIC_HUMAN	1381	0.701892	0.00108352	43.956	31.141	T	FAELPEFRPEEVLPS(0.127)PT(0.478)LQS(0.478)LAT(0.702)S(0.215)PR	23	3	-0.24336	1.1566	N.A.	1	857510	812220	0	0	RPEEVLPSPTLQSLATSPRAILGSYRKKRKN
sp|Q9NQC3|RTN4_HUMAN	182	0.701726	3.27546e-19	101.89	86.175	S	RGS(0.663)S(0.702)GS(0.62)VDET(0.015)LFALPAASEPVIR	4	3	-0.67772	1.0255	14.549	4	1411500	1341200	2412600	3056100	AAPPSTPAAPKRRGSSGSVDETLFALPAASE
sp|Q9NZI8|IF2B1_HUMAN	311	0.699964	0.0108224	52.731	26.736	T	IT(0.7)IS(0.143)S(0.143)LQDLT(0.012)LY(0.005)NPERT(0.999)IT(0.999)VK	2	3	-1.8102	N.A.	N.A.	N.A.	2835700	0	0	0	GRNLKKVEQDTETKITISSLQDLTLYNPERT
sp|Q9UQ35|SRRM2_HUMAN	1012	0.699047	0.000604772	55.171	33.504	S	AQT(0.99)PPGPS(0.011)LS(0.04)GS(0.699)KS(0.26)PCPQEK	12	3	0.36125	0.74931	83.145	2	2320200	2541900	444810	162920	PKVKAQTPPGPSLSGSKSPCPQEKSKDSLVQ
sp|Q02880|TOP2B_HUMAN	1576	0.698796	1.85122e-06	70.994	53.779	S	KT(0.699)S(0.699)FDQDS(0.602)DVDIFPSDFPTEPPSLPR	3	3	0.38064	0.84983	17.88	4	4928600	4199900	672770	615560	GRKTSKTTSKKPKKTSFDQDSDVDIFPSDFP
sp|Q02880|TOP2B_HUMAN	1575	0.698796	1.85122e-06	70.994	53.779	T	KT(0.699)S(0.699)FDQDS(0.602)DVDIFPSDFPTEPPSLPR	2	3	0.38064	0.84983	17.88	4	4928600	4199900	672770	615560	PGRKTSKTTSKKPKKTSFDQDSDVDIFPSDF
sp|Q00613|HSF1_HUMAN	367	0.697936	0.00111335	50.493	29.221	T	GHT(0.007)DT(0.075)EGRPPS(0.891)PPPT(0.698)S(0.166)T(0.163)PEK	15	3	0.034871	1.3894	N.A.	1	1693700	1775300	0	0	RGHTDTEGRPPSPPPTSTPEKCLSVACLDKN
sp|Q02880|TOP2B_HUMAN	1526	0.696168	2.23864e-06	72.932	48.653	S	VVEAVNS(0.884)DS(0.42)DS(0.696)EFGIPK	11	3	0.16357	1.024	10.654	2	0	0	5540400	6376800	PKQKKVVEAVNSDSDSEFGIPKKTTTPKGKG
sp|Q9NQS7|INCE_HUMAN	214	0.694968	3.28928e-05	72.317	38.15	S	T(0.058)LS(0.828)PT(0.069)PAS(0.02)AT(0.025)APTSQGIPT(0.684)S(0.695)DEES(0.31)T(0.31)PKK	20	3	0.18908	1.8667	2.3537	2	1243800	3440500	0	0	TPASATAPTSQGIPTSDEESTPKKSKARILE
sp|Q14247|SRC8_HUMAN	417	0.694274	4.34481e-14	84.169	73.645	S	LPS(0.694)S(0.236)PVY(0.067)EDAAS(0.003)FK	3	2	-0.012811	1.0692	N.A.	1	0	0	1147000	1651500	PPVSPAPQPTEERLPSSPVYEDAASFKAELS
sp|Q9UN36|NDRG2_HUMAN	335	0.693235	0.0217469	53.453	27.162	S	T(0.049)AS(0.821)LT(0.166)S(0.693)AAS(0.27)VDGNR	6	2	-0.51508	N.A.	N.A.	N.A.	0	0	0	0	SCMTRLSRSRTASLTSAASVDGNRSRSRTLS
sp|Q9NZ43|USE1_HUMAN	130	0.691008	0.00835403	45.489	19.414	S	Y(0.33)T(0.325)S(0.348)EMRS(0.127)ELLGT(0.179)DS(0.691)AEPEMDVR	14	3	-1.3675	0.5662	N.A.	1	0	0	601600	104620	ARYTSEMRSELLGTDSAEPEMDVRKRTGVAG
sp|Q9ULE0|WWC3_HUMAN	388	0.688479	0.0149049	40.547	18.608	S	GS(0.144)LS(0.33)S(0.688)VS(0.733)FT(0.088)DIY(0.015)GLPQY(0.001)EK	5	3	0.74848	N.A.	N.A.	N.A.	0	0	725880	0	ASSRGSLASSRGSLSSVSFTDIYGLPQYEKP
sp|P55795|HNRH2_HUMAN;sp|P31943|HNRH1_HUMAN	100;100	0.68783	0.000119468	68.751	68.751	T	HT(0.688)GPNS(0.293)PDT(0.02)ANDGFVR	2	3	-0.045658	0.89579	N.A.	1	0	0	1220400	1218900	VFKSNSVEMDWVLKHTGPNSPDTANDGFVRL
sp|Q9NQS7|INCE_HUMAN	213	0.684322	3.28928e-05	72.317	38.15	T	T(0.058)LS(0.828)PT(0.069)PAS(0.02)AT(0.025)APTSQGIPT(0.684)S(0.695)DEES(0.31)T(0.31)PKK	19	3	0.18908	1.8359	N.A.	1	456600	1676400	0	0	PTPASATAPTSQGIPTSDEESTPKKSKARIL
sp|Q8IYB3|SRRM1_HUMAN	717	0.683788	0.0107423	43.37	26.947	S	RQS(0.741)PS(0.386)PS(0.684)T(0.19)RPIR	7	2	0.18272	1.2129	13.341	3	557930	655080	342430	546640	RGASSSPQRRQSPSPSTRPIRRVSRTPEPKK
sp|Q05209|PTN12_HUMAN	567	0.680753	2.36526e-13	90.592	74.367	S	T(0.05)VS(0.681)LT(0.244)PS(0.657)PT(0.183)T(0.183)QVET(0.003)PDLVDHDNT(0.257)S(0.742)PLFR	3	3	0.05942	0.98715	8.2982	2	5677700	6453300	0	0	EGNSSDINYQTRKTVSLTPSPTTQVETPDLV
sp|P07814|SYEP_HUMAN	747	0.679592	0.0011482	60.561	38.713	S	ERPTPSLNNNCT(0.004)T(0.204)S(0.68)EDS(0.112)LVLYNR	14	3	1.4065	0.58393	N.A.	1	1856000	947920	0	0	FKERPTPSLNNNCTTSEDSLVLYNRVAVQGD
sp|O75569|PRKRA_HUMAN	20	0.67624	9.8899e-05	77.185	32.07	T	EDS(0.319)GT(0.676)FS(0.004)LGK	5	2	-0.14056	1.0617	9.8526	5	5218100	5952800	4136400	4961700	RHRAEAPPLEREDSGTFSLGKMITAKPGKTP
sp|Q9Y5J1|UTP18_HUMAN	204	0.674334	9.90387e-08	88.781	56.898	T	RKT(0.674)S(0.674)S(0.651)DDES(1)EEDEDDLLQR	3	3	-0.76808	1.3174	N.A.	1	5823300	7544800	4357200	6154600	AMGGVPAWAETTKRKTSSDDESEEDEDDLLQ
sp|Q9UQ35|SRRM2_HUMAN	328	0.674163	0.00170546	42.254	31.811	T	RGEGDAPFSEPGT(0.004)T(0.011)S(0.029)T(0.029)QRPS(0.084)S(0.084)PET(0.084)AT(0.674)K	26	4	-0.48209	1.0631	N.A.	1	0	0	1073900	1461400	PGTTSTQRPSSPETATKQPSSPYEDKDKDKK
sp|Q8N3J6|CADM2_HUMAN	185	0.670823	0.0230575	40.384	7.5254	S	KT(0.538)FT(0.514)VS(0.671)S(0.772)T(0.505)LDFRVDR	6	2	1.4115	8.7367	N.A.	1	240790	1515000	0	0	KYLKEEDANRKTFTVSSTLDFRVDRSDDGVA
sp|Q5JRK9|GGEE3_HUMAN	21	0.670439	6.45431e-12	87.496	66.138	S	T(0.504)RS(0.157)QS(0.157)S(0.157)ERGNDQES(0.197)S(0.67)QPVGS(0.158)VIVQEPTEEK	15	4	-0.85542	1.0668	15.536	3	14224000	18809000	1557700	1684900	RTRSQSSERGNDQESSQPVGSVIVQEPTEEK
sp|Q7Z2X7|PAGE2_HUMAN	21	0.669037	6.45431e-12	87.496	66.138	S	ARS(0.462)QS(0.213)S(0.213)ERGNDQES(0.392)S(0.669)QPVGS(0.05)VIVQEPTEEK	15	4	-0.089007	0.91548	3.4207	2	23630000	20658000	1557700	1684900	RARSQSSERGNDQESSQPVGSVIVQEPTEEK
sp|Q9UQ35|SRRM2_HUMAN	322	0.665528	0.000418973	51.39	39.793	S	RGEGDAPFS(0.004)EPGT(0.062)T(0.062)S(0.048)T(0.048)QRPS(0.666)S(0.102)PET(0.007)AT(0.002)K	20	3	-0.1733	1.0953	24.059	2	0	0	1240000	2005200	DAPFSEPGTTSTQRPSSPETATKQPSSPYED
sp|Q9H6F5|CCD86_HUMAN	37	0.661937	0.00256647	45.347	18.935	S	ALVEFES(0.662)NPEET(0.315)REPGS(0.017)PPS(0.006)VQR	7	3	-1.0422	1.2312	20.043	3	6116200	7222300	722620	1529800	LTSVSRTRRALVEFESNPEETREPGSPPSVQ
sp|Q66K74|MAP1S_HUMAN	643	0.651955	1.13735e-07	72.676	58.822	S	ALELPLAASSIPRPRT(0.469)PS(0.879)PES(0.652)HR	21	4	-0.039285	0.91646	N.A.	1	0	0	1155800	1529900	LAASSIPRPRTPSPESHRSPAEGSERLSLSP
sp|Q13435|SF3B2_HUMAN	303	0.650758	1.1052e-15	100.23	83.864	S	S(0.651)S(0.651)LGQS(0.226)AS(0.321)ET(0.115)EEDT(0.035)VS(0.001)VSK	2	3	0.041677	0.99608	N.A.	1	0	0	2297500	2413300	NSQQEEEEMETDARSSLGQSASETEEDTVSV
sp|Q13435|SF3B2_HUMAN	302	0.650751	0.00517883	45.347	32.31	S	S(0.651)S(0.651)LGQS(0.226)AS(0.321)ET(0.115)EEDT(0.035)VS(0.001)VSK	1	3	0.041677	0.99608	N.A.	1	0	0	2297500	2413300	MNSQQEEEEMETDARSSLGQSASETEEDTVS
sp|P17812|PYRG1_HUMAN	571	0.649941	1.07928e-05	69.289	50.527	S	DT(0.003)Y(0.018)S(0.165)DRS(0.65)GS(0.581)S(0.15)S(0.426)PDS(0.007)EIT(0.001)ELK	7	3	0.30931	1.0476	N.A.	1	0	0	870240	987340	QKGCRLSPRDTYSDRSGSSSPDSEITELKFP
sp|O00264|PGRC1_HUMAN	178	0.649316	1.45553e-16	103.4	81.629	T	EGEEPT(0.649)VY(0.015)S(0.336)DEEEPKDESAR	6	3	-0.54848	0.98656	N.A.	1	6681100	5709900	0	0	KYHHVGKLLKEGEEPTVYSDEEEPKDESARK
sp|Q92733|PRCC_HUMAN	261	0.649256	0.000209169	59.163	47.24	T	QIT(0.649)QEEDDS(0.351)DEEVAPENFFSLPEK	3	3	0.0049167	1.1006	6.6522	3	4544200	5144500	1744600	2193000	KAAAKSAALQVTKQITQEEDDSDEEVAPENF
sp|Q9NQS7|INCE_HUMAN	218	0.648421	0.00102374	42.65	13.01	S	T(0.183)LS(0.61)PT(0.153)PAS(0.026)AT(0.012)APT(0.012)S(0.012)QGIPT(0.378)S(0.546)DEES(0.648)T(0.419)PKK	24	3	-0.27293	1.898	N.A.	1	787190	1764100	0	0	ATAPTSQGIPTSDEESTPKKSKARILESITV
sp|Q15642|CIP4_HUMAN	296	0.647378	0.00137476	50.827	27.35	S	APS(0.647)DS(0.069)S(0.069)LGT(0.169)PS(0.046)DGRPELR	3	3	-0.44674	0.95496	10.946	2	0	0	1506100	1447600	DVEFEDFSQPMNRAPSDSSLGTPSDGRPELR
sp|P48634|PRC2A_HUMAN	204	0.645155	0.0258091	43.914	7.2824	S	PQNS(0.645)T(0.71)T(0.645)WRDGGGR	4	2	0.47281	5.6164	N.A.	1	0	0	138200	1557700	AEQSSGPGPSLRPQNSTTWRDGGGRGPDELE
sp|P48634|PRC2A_HUMAN	206	0.645155	0.0258091	43.914	7.2824	T	PQNS(0.645)T(0.71)T(0.645)WRDGGGR	6	2	0.47281	5.6164	N.A.	1	0	0	138200	1557700	QSSGPGPSLRPQNSTTWRDGGGRGPDELEGP
sp|Q8IVT2|MISP_HUMAN	544	0.643488	2.97588e-08	88.101	42.668	S	SQS(0.356)S(0.643)DLLER	4	2	-0.18055	0.97545	N.A.	1	0	0	742670	764430	EVAGAPALRLQKSQSSDLLERERESVLRREQ
sp|Q96B36|AKTS1_HUMAN	198	0.643352	3.0612e-11	84.249	52.128	T	RT(0.643)EARS(0.481)S(0.876)DEENGPPS(0.808)S(0.192)PDLDR	2	3	0.02762	0.97164	2.4993	2	1372000	1850300	974750	1270900	SLPVSVPVWGFKEKRTEARSSDEENGPPSSP
sp|P11717|MPRI_HUMAN	2409	0.642995	6.8161e-05	59.574	31.629	S	ALS(0.178)S(0.178)LHGDDQDS(0.643)EDEVLTIPEVK	12	3	0.31042	0.983	12.157	3	4988300	4094000	428520	588990	KSVKALSSLHGDDQDSEDEVLTIPEVKVHSG
sp|Q8N1G4|LRC47_HUMAN	522	0.637796	0.00199834	46.065	34.603	T	EEGS(0.161)LS(0.161)DT(0.638)EADAVS(0.04)GQLPDPTTNPSAGK	8	3	0.074888	1.0948	N.A.	1	0	0	1516500	2025200	KKYTLENKEEGSLSDTEADAVSGQLPDPTTN
sp|Q12888|TP53B_HUMAN	379	0.635948	1.84306e-09	87.138	81.017	S	STPFIVPS(0.636)S(0.175)PT(0.189)EQEGR	8	2	0.49642	0.88843	N.A.	1	0	0	2787100	3261400	APSPDAFRSTPFIVPSSPTEQEGRQDKPMDT
sp|A0FGR8|ESYT2_HUMAN	753	0.634799	0.00116078	52.427	33.544	T	EPT(0.635)PS(0.347)IAS(0.086)DIS(0.931)LPIAT(0.001)QELR	3	3	0.31122	1.0868	N.A.	1	1921800	1556600	0	0	SSLLASPGHISVKEPTPSIASDISLPIATQE
sp|Q13595|TRA2A_HUMAN;sp|P62995|TRA2B_HUMAN	266;270	0.634493	0.00950693	46.701	43.05	S	RRS(0.992)PS(0.331)PY(0.023)Y(0.02)S(0.634)R	9	2	0.31273	0.45009	N.A.	1	12035000	5173500	0	0	DYDYRYRRRSPSPYYSRYRSRSRSRSYSPRR
sp|P46821|MAP1B_HUMAN	937	0.632718	6.54763e-08	78.098	57.502	S	FEDEGAGFEES(0.165)S(0.633)ET(0.201)GDYEEK	12	2	0.32703	0.71267	N.A.	1	0	0	762510	622450	DIEKFEDEGAGFEESSETGDYEEKAETEEAE
sp|P40222|TXLNA_HUMAN	514	0.629354	3.15296e-14	94.188	71.355	S	RPEGPGAQAPS(0.629)S(0.371)PR	11	2	0.010423	1.0622	7.8917	6	5519500	6534300	4174200	5729400	SGPERRPEGPGAQAPSSPRVTEAPCYPGAPS
sp|Q13595|TRA2A_HUMAN;sp|P62995|TRA2B_HUMAN	265;269	0.628903	0.00583179	61.161	32.957	Y	RS(0.83)PS(0.172)PY(0.364)Y(0.629)S(0.006)R	7	2	0.23112	1.0242	N.A.	1	0	0	533000	634510	EDYDYRYRRRSPSPYYSRYRSRSRSRSYSPR
sp|Q5M9Q1|NKAPL_HUMAN	10	0.625808	0.0264016	46.46	19.801	S	MPPVS(0.802)RS(0.464)S(0.526)Y(0.581)S(0.626)EDIVGS(1)RR	10	2	-1.299	N.A.	N.A.	N.A.	0	0	0	0	______MPPVSRSSYSEDIVGSRRRRRSSSG
sp|Q9UEY8|ADDG_HUMAN	679	0.623993	8.00184e-05	59.585	41.083	S	IEEVLS(0.026)PEGS(0.336)PS(0.624)KS(0.758)PS(0.256)K	12	2	-0.13324	1.0934	49.263	2	3341300	2120500	400870	474000	SPEKIEEVLSPEGSPSKSPSKKKKKFRTPSF
sp|Q9BY44|EIF2A_HUMAN	506	0.617838	8.09372e-07	78.244	56.578	S	S(0.382)DKS(0.618)PDLAPTPAPQSTPR	4	3	-0.01292	1.1865	11.487	3	6988500	7681300	610100	899760	HEAKKAAKQEARSDKSPDLAPTPAPQSTPRN
sp|Q9BX95|SGPP1_HUMAN	114	0.616553	0.000197825	64.224	29.532	T	RNS(0.383)LT(0.617)GEEGQLAR	5	3	-0.93875	1.4203	N.A.	1	0	0	378290	587880	PASPRRAGALRRNSLTGEEGQLARVSNWPLY
sp|Q13371|PHLP_HUMAN	290	0.616537	0.00595594	60.196	60.196	T	NS(0.024)AT(0.617)CHS(0.421)EDS(0.939)DLEID	4	2	-0.41805	1.0282	N.A.	1	2289700	2107500	0	0	PEKEVLVLTSVRNSATCHSEDSDLEID____
sp|Q13085|ACACA_HUMAN	23	0.611964	0.00054423	53.481	42.866	S	FIIGS(0.612)VS(0.398)EDNS(0.984)EDEIS(0.006)NLVK	5	2	-0.32151	0.90384	N.A.	1	0	0	210690	337920	AQPLELNQHSRFIIGSVSEDNSEDEISNLVK
sp|P11388|TOP2A_HUMAN	1470	0.610697	1.32551e-14	97.713	77.004	T	RKPS(0.408)T(0.611)S(0.886)DDS(0.086)DS(0.009)NFEK	5	3	0.19006	3.4111	3.1145	2	1681700	5584100	0	0	PDPAKTKNRRKRKPSTSDDSDSNFEKIVSKA
sp|P53999|TCP4_HUMAN	17	0.607103	3.83747e-15	101.41	68.285	S	ELVSSSSS(0.001)GS(0.357)DS(0.607)DS(0.035)EVDK	12	2	-0.075276	0.88495	N.A.	1	0	0	497680	593370	PKSKELVSSSSSGSDSDSEVDKKLKRKKQVA
sp|P29317|EPHA2_HUMAN	898	0.606351	0.00327468	57.788	42.267	T	LPS(0.389)T(0.606)S(0.832)GS(0.172)EGVPFR	4	2	0.030433	1.0929	8.7553	2	3538700	4125900	881720	1166400	TLADFDPRVSIRLPSTSGSEGVPFRTVSEWL
sp|Q9NTJ3|SMC4_HUMAN	44	0.60323	0.000168402	64.476	40.542	T	T(0.198)ES(0.198)PAT(0.603)AAET(0.001)ASEELDNR	6	3	-0.084114	0.96029	21.546	3	4193600	3338000	1362200	1471800	DAEPEPPSGRTESPATAAETASEELDNRSLE
sp|O76094|SRP72_HUMAN	624	0.6024	9.66203e-05	56.688	56.688	T	T(0.019)VS(0.114)S(0.33)PPT(0.602)S(0.929)PRPGS(0.003)AAT(0.001)VSASTSNIIPPR	7	3	-0.20859	1.0665	N.A.	1	5972300	5706900	0	0	ASSELDASKTVSSPPTSPRPGSAATVSASTS
sp|Q14676|MDC1_HUMAN	378	0.599856	2.71349e-07	89.831	72.111	T	GPGAPGLAHLQESQAGS(0.4)DT(0.6)DVEEGK	19	3	-0.25456	1.0943	N.A.	1	0	0	818770	1545200	APGLAHLQESQAGSDTDVEEGKAPQAVPLEK
sp|P04792|HSPB1_HUMAN	83	0.599065	0.028402	45.084	45.084	S	ALS(0.926)RQLS(0.467)S(0.599)GVS(0.008)EIR	8	2	-0.050505	0.63441	N.A.	1	24402000	15186000	0	0	VAAPAYSRALSRQLSSGVSEIRHTADRWRVS
sp|P57071|PRD15_HUMAN	1207	0.59857	0.000108536	59.673	25.265	T	KY(0.891)VT(0.599)EY(0.511)MLQKHVQLTHDK	4	3	0.91395	1.1437	13.852	2	1074900	993980	2094400	2812300	VGKQWTCSVCDKKYVTEYMLQKHVQLTHDKV
sp|P08670|VIME_HUMAN	72	0.597844	0.0253457	53.448	21.033	S	LRS(0.598)S(0.402)VPGVR	3	2	-0.17813	1.2838	N.A.	1	7858700	10790000	0	0	PGGVYATRSSAVRLRSSVPGVRLLQDSVDFS
sp|Q86X51|CX067_HUMAN	397	0.595916	2.18532e-05	66.893	47.158	S	S(0.151)GS(0.849)PDPEVPS(0.404)RAS(0.596)PPVWHAVR	13	3	-0.0023231	0.81968	N.A.	1	0	0	929560	1315100	QSRSGSPDPEVPSRASPPVWHAVRMRASSPS
sp|Q7Z5K2|WAPL_HUMAN	223	0.594966	9.9064e-06	79.332	46.335	S	RPES(0.406)PS(0.595)EIS(0.999)PIK	6	2	0.00338	1.1307	N.A.	1	0	0	515450	1042000	NDTWNSQFGKRPESPSEISPIKGSVRTGLFE
sp|Q9BTU6|P4K2A_HUMAN	44	0.59332	0.00293077	45.916	27.084	S	VAAAAGS(0.593)GPS(0.411)PPGS(0.996)PGHDRER	7	3	-0.074581	1.0966	6.3336	2	2864100	3717700	370220	505350	PQVPGGAVRVAAAAGSGPSPPGSPGHDRERQ
sp|Q86V48|LUZP1_HUMAN	255	0.590078	0.00522657	63.125	28.282	S	IEDGIS(0.963)S(0.574)T(0.574)LPS(0.298)KES(0.59)R	14	2	-0.42221	0.091196	N.A.	1	8544300	481150	0	0	LRIEDGISSTLPSKESRRKGGLDYLKQVENE
sp|O15231|ZN185_HUMAN	465	0.584641	1.05302e-05	72.489	15.695	S	RES(0.585)CGS(0.208)S(0.208)VLTDFEGK	3	3	-0.055096	0.91259	17.124	2	0	0	2158600	1933900	RQSSPSGSEQLVRRESCGSSVLTDFEGKDVA
sp|Q02952|AKA12_HUMAN	627	0.583816	0.00439264	53.448	30.955	S	RPS(0.584)ES(0.416)DKEDELDK	3	3	-0.20957	1.1392	42.652	2	0	0	616300	706730	SFKKMVTPKKRVRRPSESDKEDELDKVKSAT
sp|Q16643|DREB_HUMAN	141	0.579994	0.015766	47.082	16.518	S	LS(0.58)S(0.42)PVLHR	2	3	-0.14815	0.96522	5.1962	3	2853100	2783600	681830	874750	AGAIGQRLSNGLARLSSPVLHRLRLREDENA
sp|Q9P2R6|RERE_HUMAN	600	0.576654	0.00274225	46.156	22.582	S	KQPAS(0.993)PDGRT(0.43)S(0.577)PINEDIR	11	3	-0.47964	1.1045	14.777	3	3825300	4590900	502340	502720	RSGRKKQPASPDGRTSPINEDIRSSGRNSPS
sp|Q9HCF6|TRPM3_HUMAN	865	0.575517	0.0236934	46.543	17.256	S	EEEDMELTAMLGRNNGES(0.576)S(0.424)RK	18	3	0.16887	0.1683	N.A.	1	6748900	655940	0	0	EDMELTAMLGRNNGESSRKKDEEEVQSKHRL
sp|P08651|NFIC_HUMAN	343	0.575004	0.000831052	60.364	34.072	S	SPFNS(0.007)PS(0.418)PQDS(0.575)PR	11	2	0.57601	1.0357	40.111	2	645230	611340	299660	295410	TEMDKSPFNSPSPQDSPRLSSFTQHHRPVIA
sp|Q86V48|LUZP1_HUMAN	249	0.574261	0.00522657	63.125	28.282	T	IEDGIS(0.963)S(0.574)T(0.574)LPS(0.298)KES(0.59)R	8	2	-0.42221	0.091196	N.A.	1	8544300	481150	0	0	NLERNDLRIEDGISSTLPSKESRRKGGLDYL
sp|Q86V48|LUZP1_HUMAN	248	0.574257	0.00522657	63.125	28.282	S	IEDGIS(0.963)S(0.574)T(0.574)LPS(0.298)KES(0.59)R	7	2	-0.42221	0.091196	N.A.	1	8544300	481150	0	0	SNLERNDLRIEDGISSTLPSKESRRKGGLDY
sp|Q02880|TOP2B_HUMAN	1403	0.571353	1.45233e-05	58.924	37.358	T	VKAS(0.429)PIT(0.571)NDGEDEFVPS(0.991)DGLDKDEY(0.008)T(0.001)FSPGK	7	4	0.64293	0.31008	N.A.	1	3853200	621050	0	0	DNNDLEELKVKASPITNDGEDEFVPSDGLDK
sp|P35221|CTNA1_HUMAN	634	0.571113	3.43943e-10	91.592	73.833	T	T(0.571)PEELDDS(0.429)DFETEDFDVR	1	3	0.63504	0.90068	N.A.	1	0	0	1305100	1508500	YDGIRDIRKAVLMIRTPEELDDSDFETEDFD
sp|Q12906|ILF3_HUMAN	477	0.570566	0.00252308	42.885	28.73	S	VLQDMGLPT(0.244)GAEGRDS(0.212)S(0.571)KGEDS(0.711)AEET(0.262)EAK	17	4	0.3838	0.83303	N.A.	1	0	0	2227000	1724700	LQDMGLPTGAEGRDSSKGEDSAEETEAKPAV
sp|Q9H7L9|SDS3_HUMAN	55	0.570278	0.00204583	45.618	20.688	T	GRES(0.061)DEDT(0.939)EDAS(0.43)ET(0.57)DLAK	14	3	0.27269	1.5408	N.A.	1	0	0	302080	429840	CRGRESDEDTEDASETDLAKHDEEDYVEMKE
sp|Q1KMD3|HNRL2_HUMAN	165	0.570217	0.000595366	59.339	31.199	T	EEDEPEERS(0.428)GDET(0.57)PGS(0.002)EVPGDK	13	3	-0.58548	0.84355	N.A.	1	0	0	771090	719170	GKREEDEPEERSGDETPGSEVPGDKAAEEQG
sp|Q9H2G4|TSYL2_HUMAN	16	0.568991	6.54668e-05	59.585	19.427	S	RLS(0.569)S(0.522)S(0.522)ES(0.386)PQRDPPPPPPPPPLLR	3	3	-0.17916	1.0689	N.A.	1	0	0	563490	642340	MDRPDEGPPAKTRRLSSSESPQRDPPPPPPP
sp|Q96QU8|XPO6_HUMAN	208	0.562761	7.49965e-10	75.868	57.365	S	HS(0.011)VT(0.011)AAT(0.607)PPPS(0.563)PT(0.563)S(0.225)GES(0.02)GDLLS(0.001)NLLQSPSSAK	11	3	-0.17226	0.84838	N.A.	1	0	0	367710	521120	TVWDKHSVTAATPPPSPTSGESGDLLSNLLQ
sp|Q96QU8|XPO6_HUMAN	210	0.562761	7.49965e-10	75.868	57.365	T	HS(0.011)VT(0.011)AAT(0.607)PPPS(0.563)PT(0.563)S(0.225)GES(0.02)GDLLS(0.001)NLLQSPSSAK	13	3	-0.17226	0.84838	N.A.	1	0	0	367710	521120	WDKHSVTAATPPPSPTSGESGDLLSNLLQSP
sp|Q9UQ35|SRRM2_HUMAN	875	0.557327	1.58838e-13	94.717	72.179	S	SCFES(0.557)S(0.443)PDPELK	5	2	-0.0356	1.1545	N.A.	1	0	0	797920	897010	ANEQSVTPQRRSCFESSPDPELKSRTPSRHS
sp|Q9BQE3|TBA1C_HUMAN;sp|Q71U36|TBA1A_HUMAN;sp|P68363|TBA1B_HUMAN;sp|Q13748|TBA3C_HUMAN;sp|Q6PEY2|TBA3E_HUMAN	51;51;51;51;51	0.556627	1.04395e-30	115.58	76.195	T	TIGGGDDS(0.443)FNT(0.557)FFSETGAGK	11	2	0.49555	1.405	28.663	2	2703000	4860200	716240	981600	MPSDKTIGGGDDSFNTFFSETGAGKHVPRAV
sp|Q9UER7|DAXX_HUMAN	739	0.55461	0.0040981	67.153	37.878	S	TSVATQCDPEEIIVLS(0.445)DS(0.555)D	18	2	0.9078	1.1305	N.A.	1	1324900	1702100	0	0	VATQCDPEEIIVLSDSD______________
sp|P46821|MAP1B_HUMAN	1254	0.554444	0.00800841	40.492	25.216	S	VS(0.163)PS(0.554)KS(0.267)PS(0.268)LS(0.597)PS(0.177)PPS(0.974)PLEK	4	3	-0.12922	0.68746	N.A.	1	0	0	945870	1012800	IKDSISAVSSEKVSPSKSPSLSPSPPSPLEK
sp|P42858|HD_HUMAN	429	0.550642	6.14885e-32	121.59	103.01	S	S(0.275)GS(0.725)IVELIAGGGS(0.551)S(0.239)CS(0.21)PVLSR	13	2	0.058007	1.1831	N.A.	1	0	0	441790	641080	RSRSGSIVELIAGGGSSCSPVLSRKQKGKVL
sp|Q9Y2X7|GIT1_HUMAN	601	0.550028	8.20982e-08	74.364	52.516	T	HGS(0.188)GADS(0.218)DY(0.044)ENT(0.55)QSGDPLLGLEGK	12	3	0.39591	0.71575	5.0722	2	0	0	719820	875470	KLSRHGSGADSDYENTQSGDPLLGLEGKRFL
sp|Q6ZUT6|CO052_HUMAN	199	0.548631	0.00423771	59.345	36.272	T	VT(0.549)RS(0.448)PPT(0.004)QVAISSDSAR	2	3	-0.7039	0.89389	24.076	4	5941800	4464500	713020	646070	RARNQGIEGSPGGRVTRSPPTQVAISSDSAR
sp|Q7L2J0|MEPCE_HUMAN	213	0.546242	0.00619424	45.992	28.751	T	T(0.454)LNAET(0.546)PKS(0.56)S(0.44)PLPAK	6	3	-0.017532	0.77357	25.066	4	12319000	9331600	1593000	1083300	NSLLDEEVSRTLNAETPKSSPLPAKGRDPVE
sp|Q9BRR9|RHG09_HUMAN	262	0.5444	0.00118249	44.541	16.967	T	S(0.48)ET(0.48)NPGS(0.061)MEGT(0.435)QT(0.544)LKRNNDVLQPQAK	13	3	-0.70841	1.1566	N.A.	1	857510	812220	0	0	RSRSETNPGSMEGTQTLKRNNDVLQPQAKGF
sp|Q9H211|CDT1_HUMAN	316	0.542155	0.00338003	58.98	19.985	S	AFLAS(0.542)LS(0.458)PAMVVPEDQLTR	5	3	-0.073129	N.A.	N.A.	N.A.	0	1084800	0	0	KLVEHVKEHHKAFLASLSPAMVVPEDQLTRW
sp|Q8WX93|PALLD_HUMAN	1116	0.541056	0.00125366	51.466	31.798	S	S(0.541)RS(0.468)RDS(0.991)GDENEPIQER	1	3	-0.28167	1.6224	9.6322	3	607290	1066700	712840	1448900	SPRSPSGHPHVRRPRSRSRDSGDENEPIQER
sp|Q96B36|AKTS1_HUMAN	212	0.540585	1.84698e-54	147.06	120.29	S	S(0.459)S(0.54)DEENGPPS(0.46)S(0.541)PDLDR	11	2	0.10774	1.0013	20.34	3	3258500	3043800	2126700	2550500	RTEARSSDEENGPPSSPDLDRIAASMRALVL
sp|Q13541|4EBP1_HUMAN	37	0.537359	6.40499e-14	88.531	67.849	T	RVVLGDGVQLPPGDY(0.016)S(0.122)T(0.323)T(0.537)PGGT(0.005)LFS(0.251)T(0.175)T(0.123)PGGT(0.449)R	18	3	0.17062	0.70052	9.5961	2	2129600	985640	1101300	732120	VLGDGVQLPPGDYSTTPGGTLFSTTPGGTRI
sp|O15027|SC16A_HUMAN	411	0.535881	0.00108187	44.616	34.539	S	GS(0.451)VS(0.536)QPS(0.877)T(0.235)PS(0.855)PPKPT(0.038)GIFQT(0.002)S(0.002)ANS(0.002)S(0.001)FEPVK	4	3	-0.24558	N.A.	N.A.	N.A.	2128000	1208900	0	0	ETDETTVSQNYRGSVSQPSTPSPPKPTGIFQ
sp|Q9H7L9|SDS3_HUMAN	236	0.535011	2.23397e-08	77.969	62.807	S	RPAS(0.93)PS(0.535)S(0.535)PEHLPATPAESPAQR	6	3	0.069082	1.1167	6.575	3	8540800	11249000	1767200	2581000	RTLNKLKSPKRPASPSSPEHLPATPAESPAQ
sp|Q5TF21|SOGA3_HUMAN	33	0.534409	0.022819	45.68	11.427	S	LHPEGS(0.466)S(0.534)RK	7	3	-0.21272	0.57934	2.335	2	3403800	1832100	0	0	PAAAATEARLHPEGSSRKQQRAQSPARPRDS
sp|Q12888|TP53B_HUMAN	830	0.529205	0.00316062	42.705	18.505	S	S(0.003)GT(0.003)AET(0.003)EPVEQDS(0.529)S(0.529)QPS(0.932)LPLVR	13	3	-0.15591	1.4466	N.A.	1	0	0	375880	686880	DLKSGTAETEPVEQDSSQPSLPLVRADDPLR
sp|A0FGR8|ESYT2_HUMAN	755	0.528379	3.64591e-05	65.207	41.572	S	EPT(0.426)PS(0.528)IAS(0.051)DIS(0.994)LPIAT(0.001)QELR	5	3	-0.099262	1.0985	7.1322	2	0	0	776470	972230	LLASPGHISVKEPTPSIASDISLPIATQELR
sp|Q09666|AHNK_HUMAN	218	0.528074	3.81521e-06	77.575	24.567	T	LPS(0.006)GS(0.015)GAAS(0.313)PT(0.528)GS(0.138)AVDIR	11	2	-0.55639	1.2399	N.A.	1	1361900	1998500	0	0	KTVIRLPSGSGAASPTGSAVDIRAGAISASG
sp|Q9Y6G9|DC1L1_HUMAN	515	0.527679	1.07613e-10	87.208	66.208	T	KPVT(0.008)VS(0.197)PT(0.206)T(0.314)PT(0.528)S(0.73)PT(0.018)EGEAS	11	2	-0.35457	0.7451	11.064	2	0	0	1074100	853250	DRITRKPVTVSPTTPTSPTEGEAS_______
sp|Q5M9Q1|NKAPL_HUMAN	8	0.526347	0.0264016	46.46	19.801	S	MPPVS(0.802)RS(0.464)S(0.526)Y(0.581)S(0.626)EDIVGS(1)RR	8	2	-1.299	N.A.	N.A.	N.A.	0	0	0	0	________MPPVSRSSYSEDIVGSRRRRRSS
sp|P62263|RS14_HUMAN	140	0.525279	0.000334702	70.117	50.454	T	IEDVTPIPS(0.058)DS(0.417)T(0.525)R	12	2	-0.12499	0.80608	N.A.	1	3231000	1807700	0	0	KIGRIEDVTPIPSDSTRRKGGRRGRRL____
sp|P24534|EF1B_HUMAN	87	0.523951	3.22222e-05	50.891	32.994	T	Y(0.006)GPADVEDT(0.524)T(0.188)GS(0.183)GAT(0.183)DS(0.1)KDDDDIDLFGS(0.812)DDEEES(0.005)EEAKR	9	4	0.0031217	0.74122	N.A.	1	2569200	2697700	0	0	VKKALGKYGPADVEDTTGSGATDSKDDDDID
sp|Q9H2G4|TSYL2_HUMAN	17	0.52245	6.54668e-05	59.585	19.427	S	RLS(0.569)S(0.522)S(0.522)ES(0.386)PQRDPPPPPPPPPLLR	4	3	-0.17916	1.0689	N.A.	1	0	0	563490	642340	DRPDEGPPAKTRRLSSSESPQRDPPPPPPPP
sp|Q9H2G4|TSYL2_HUMAN	18	0.52245	6.54668e-05	59.585	19.427	S	RLS(0.569)S(0.522)S(0.522)ES(0.386)PQRDPPPPPPPPPLLR	5	3	-0.17916	1.0689	N.A.	1	0	0	563490	642340	RPDEGPPAKTRRLSSSESPQRDPPPPPPPPP
sp|Q96G46|DUS3L_HUMAN	272	0.519744	0.000812047	51.876	35.261	S	QENCGAQQVPAGPGT(0.254)S(0.52)T(0.415)PPS(0.406)S(0.406)PVR	16	3	-0.22002	1.241	31.899	3	3387300	4189800	511120	510580	QENCGAQQVPAGPGTSTPPSSPVRTCGPLTD
sp|Q86UU1|PHLB1_HUMAN	520	0.516882	0.00217763	49.188	33.368	S	T(0.836)RS(0.277)PS(0.517)PT(0.37)LGESLAPHK	5	3	-0.2711	1.4593	N.A.	1	0	0	377410	700010	FSLTLGARGRRTRSPSPTLGESLAPHKGSFS
sp|P49736|MCM2_HUMAN	26	0.515031	0.00317266	52.112	25.107	S	RGNDPLT(0.355)S(0.515)S(0.13)PGR	8	2	0.0062475	0.99409	N.A.	1	2056900	2307100	0	0	ASSPAQRRRGNDPLTSSPGRSSRRTDALTSS
sp|Q5JRK9|GGEE3_HUMAN	7	0.511686	1.69716e-10	80.171	61.308	T	T(0.512)RS(0.512)QS(0.783)S(0.192)ERGNDQES(0.001)S(0.001)QPVGSVIVQEPTEEK	1	3	0.09378	0.80815	39.264	2	6520800	10196000	1688300	1651900	_________MSEHVRTRSQSSERGNDQESSQ
sp|Q05209|PTN12_HUMAN	606	0.511033	0.00369461	46.249	24.362	S	TPLS(0.007)FT(0.007)NPLHS(0.963)DDS(0.511)DS(0.511)DER	14	3	-0.034705	0.81833	N.A.	1	0	0	656720	890500	FRTPLSFTNPLHSDDSDSDERNSDGAVTQNK
sp|Q05209|PTN12_HUMAN	608	0.511033	0.00369461	46.249	24.362	S	TPLS(0.007)FT(0.007)NPLHS(0.963)DDS(0.511)DS(0.511)DER	16	3	-0.034705	0.81833	N.A.	1	0	0	656720	890500	TPLSFTNPLHSDDSDSDERNSDGAVTQNKTN
sp|P07814|SYEP_HUMAN	883	0.509973	4.15386e-11	91.733	74.772	S	EYIPGQPPLS(0.06)QS(0.424)S(0.51)DS(0.411)S(0.494)PT(0.1)R	13	2	0.36292	0.74563	N.A.	1	0	0	873940	700060	TGKEYIPGQPPLSQSSDSSPTRNSEPAGLET
sp|Q9UN36|NDRG2_HUMAN	328	0.508567	2.29121e-09	90.592	58.062	S	S(0.509)RT(0.509)AS(0.976)LT(0.006)S(0.001)AASVDGNR	1	2	-0.045312	1.0731	N.A.	1	0	0	416700	486740	GMGYMASSCMTRLSRSRTASLTSAASVDGNR
sp|Q13541|4EBP1_HUMAN	46	0.506594	0.000124241	56.048	37.836	T	RVVLGDGVQLPPGDY(0.006)S(0.094)T(0.219)T(0.529)PGGT(0.162)LFS(0.155)T(0.155)T(0.507)PGGT(0.173)R	27	3	-0.85879	0.76119	15.031	3	762180	487490	1474600	1125800	PGDYSTTPGGTLFSTTPGGTRIIYDRKFLME
sp|P78559|MAP1A_HUMAN	2018	0.505654	0.00488512	54.199	26.646	S	ELS(0.506)S(0.506)PIS(0.989)PK	3	2	-0.21272	0.90128	N.A.	1	0	0	654650	896150	KEAAAGRNTSAEKELSSPISPKSLQSDTPTF
sp|Q8N3J6|CADM2_HUMAN	187	0.50496	0.0230575	40.384	7.5254	T	KT(0.538)FT(0.514)VS(0.671)S(0.772)T(0.505)LDFRVDR	8	2	1.4115	8.7367	N.A.	1	240790	1515000	0	0	LKEEDANRKTFTVSSTLDFRVDRSDDGVAVI
sp|Q14978|NOLC1_HUMAN	331	0.503091	1.41333e-05	65.881	48.084	S	QQPVESSEDS(0.001)S(0.003)DES(0.137)DS(0.503)S(0.503)S(0.754)EEEKKPPT(0.1)K	16	4	0.5617	0.36762	N.A.	1	3600300	1284700	0	0	QQPVESSEDSSDESDSSSEEEKKPPTKAVVS
sp|Q14978|NOLC1_HUMAN	332	0.503091	1.41333e-05	65.881	48.084	S	QQPVESSEDS(0.001)S(0.003)DES(0.137)DS(0.503)S(0.503)S(0.754)EEEKKPPT(0.1)K	17	4	0.5617	0.36762	N.A.	1	3600300	1284700	0	0	QPVESSEDSSDESDSSSEEEKKPPTKAVVSK
sp|Q9BZL6|KPCD2_HUMAN	714	0.502284	1.04657e-16	97.776	80.852	T	S(0.109)VVGT(0.502)PAY(0.389)LAPEVLLNQGYNR	5	3	-0.33948	1.1493	N.A.	1	919770	717760	0	0	ARIIGEKSFRRSVVGTPAYLAPEVLLNQGYN
sp|P18887|XRCC1_HUMAN	446	0.501358	2.07258e-05	63.447	48.664	S	TKPTQAAGPS(0.501)S(0.501)PQKPPT(0.929)PEET(0.069)K	10	4	-0.26876	1.2122	1.4265	2	1687500	1627000	2432300	3370300	KQPQTKTKPTQAAGPSSPQKPPTPEETKAAS
sp|Q8IWW6|RHG12_HUMAN	230	0.500037	0.0139899	45.916	45.916	T	AT(0.5)T(0.5)PPNQGRPDS(0.981)PVY(0.019)ANLQELK	2	3	-0.25244	0.72109	N.A.	1	2948100	1905300	0	0	SGDELSSSSTEQIRATTPPNQGRPDSPVYAN
sp|O43847|NRDC_HUMAN	96	0.5	2.09233e-21	113.76	83.194	S	RGS(0.5)LS(0.5)NAGDPEIVK	5	3	-0.29444	1.1289	17.754	3	2652000	2695900	1836400	2129500	LGADESEEEGRRGSLSNAGDPEIVKSPSDPK
sp|O76021|RL1D1_HUMAN	361	0.5	0.00680692	50.178	50.178	S	AT(0.5)NES(0.5)EDEIPQLVPIGK	5	3	-0.011954	1.0758	4.7426	4	31396000	34787000	1536300	2103200	KKRGRGKAQVKATNESEDEIPQLVPIGKKTP
sp|P08670|VIME_HUMAN	419	0.5	7.17557e-06	76.526	53.165	S	ISLPLPNFS(0.5)S(0.5)LNLR	9	2	-0.095333	1.1501	9.3508	2	519460	657150	0	0	LEGEESRISLPLPNFSSLNLRETNLDSLPLV
sp|P08670|VIME_HUMAN	420	0.5	7.17557e-06	76.526	53.165	S	ISLPLPNFS(0.5)S(0.5)LNLR	10	2	-0.095333	1.1501	9.3508	2	519460	657150	0	0	EGEESRISLPLPNFSSLNLRETNLDSLPLVD
sp|P40222|TXLNA_HUMAN	515	0.5	5.68716e-06	74.657	46.548	S	RPEGPGAQAPS(0.5)S(0.5)PR	12	3	0.042667	1.0671	8.7073	5	5519500	6534300	3363200	4517600	GPERRPEGPGAQAPSSPRVTEAPCYPGAPST
sp|P46821|MAP1B_HUMAN	1503	0.5	3.45746e-15	100.04	82.496	T	LGDVS(0.5)PT(0.5)QIDVSQFGSFK	7	3	-0.17679	1.0564	34.488	3	352350	835020	1091100	1308900	PALALDERKLGDVSPTQIDVSQFGSFKEDTK
sp|Q02952|AKA12_HUMAN	629	0.5	0.00439264	53.448	30.955	S	RPS(0.5)ES(0.5)DKEDELDK	5	3	-0.15185	1.5402	N.A.	1	0	0	279280	462230	KKMVTPKKRVRRPSESDKEDELDKVKSATLS
sp|Q5VZL5|ZMYM4_HUMAN	122	0.5	0.0158707	41.014	13.895	S	VT(0.5)QHES(0.5)DNENEIQIQNK	6	3	0.018074	1.5537	21.183	2	1329200	1620000	240990	375460	TDDSLEVERRVTQHESDNENEIQIQNKLKKD
sp|Q5VZL5|ZMYM4_HUMAN	118	0.5	0.0158707	41.014	13.895	T	VT(0.5)QHES(0.5)DNENEIQIQNK	2	3	0.018074	1.5537	21.183	2	1329200	1620000	240990	375460	SSIHTDDSLEVERRVTQHESDNENEIQIQNK
sp|Q86YP4|P66A_HUMAN	113	0.5	3.37231e-06	90.755	64.343	S	RPPS(1)PDVIVLSDNEQPS(0.5)S(0.5)PR	17	3	0.38734	0.98732	N.A.	1	0	0	675410	998230	PPSPDVIVLSDNEQPSSPRVNGLTTVALKET
sp|Q9H0B6|KLC2_HUMAN	581	0.5	0.00753052	54.65	27.761	S	RAS(0.5)S(0.5)LNFLNK	3	3	-0.17231	0.92799	10.583	2	4949700	4170500	0	0	GGTPQEPPNPRMKRASSLNFLNKSVEEPTQP
sp|Q92733|PRCC_HUMAN	267	0.499995	0.000587845	56.29	41.852	S	QIT(0.5)QEEDDS(0.5)DEEVAPENFFSLPEK	9	3	-0.03054	1.1379	N.A.	1	2308300	2284700	0	0	AALQVTKQITQEEDDSDEEVAPENFFSLPEK
sp|Q9BUR4|WAP53_HUMAN	489	0.499964	0.0045413	45.844	29.709	T	VFPEPT(0.5)ES(0.5)GDEGEELGLPLLSTR	6	3	0.02612	1.0721	N.A.	1	1251600	1363400	0	0	PLLATASGQRVFPEPTESGDEGEELGLPLLS
sp|P23396|RS3_HUMAN	220	0.499938	1.49056e-28	115.68	88.223	T	DEILPT(0.5)T(0.5)PISEQK	6	2	0.19945	1.0483	15.679	3	2938800	2702700	1084600	1241600	PDHVSIVEPKDEILPTTPISEQKGGKPEPPA
sp|P23396|RS3_HUMAN	221	0.499938	1.49056e-28	115.68	88.223	T	DEILPT(0.5)T(0.5)PISEQK	7	2	0.19945	1.0483	15.679	3	2938800	2702700	1084600	1241600	DHVSIVEPKDEILPTTPISEQKGGKPEPPAM
sp|Q14005|IL16_HUMAN	35	0.499893	0.00344276	41.422	41.422	S	SLMLCNAKTSDDGS(0.5)S(0.5)PDEK	14	3	-0.3978	N.A.	N.A.	N.A.	0	0	0	0	SRSLMLCNAKTSDDGSSPDEKYPDPFEISLA
sp|Q14005|IL16_HUMAN	36	0.499893	0.00344276	41.422	41.422	S	SLMLCNAKTSDDGS(0.5)S(0.5)PDEK	15	3	-0.3978	N.A.	N.A.	N.A.	0	0	0	0	RSLMLCNAKTSDDGSSPDEKYPDPFEISLAQ
sp|P27824|CALX_HUMAN	562	0.499881	0.000452062	53.255	28.848	T	SDAEEDGGT(0.5)VS(0.5)QEEEDRKPK	9	3	0.22476	N.A.	N.A.	N.A.	0	0	0	0	KLEEKQKSDAEEDGGTVSQEEEDRKPKAEED
sp|O60841|IF2P_HUMAN	135	0.49987	0.00205226	54.253	39.901	S	VEMYS(0.5)GS(0.5)DDDDDFNK	5	2	0.021338	N.A.	N.A.	N.A.	0	0	0	0	DSKSKKTAKPKVEMYSGSDDDDDFNKLPKKA
sp|O60841|IF2P_HUMAN	137	0.49987	0.00205226	54.253	39.901	S	VEMYS(0.5)GS(0.5)DDDDDFNK	7	2	0.021338	N.A.	N.A.	N.A.	0	0	0	0	KSKKTAKPKVEMYSGSDDDDDFNKLPKKAKG
sp|O00193|SMAP_HUMAN	15	0.499791	3.69075e-44	127.35	108.25	S	RS(0.5)AS(0.5)PDDDLGSSNWEAADLGNEER	2	2	-0.15491	N.A.	N.A.	N.A.	0	0	0	0	_MSAARESHPHGVKRSASPDDDLGSSNWEAA
sp|O00193|SMAP_HUMAN	17	0.499791	3.69075e-44	127.35	108.25	S	RS(0.5)AS(0.5)PDDDLGSSNWEAADLGNEER	4	2	-0.15491	N.A.	N.A.	N.A.	0	0	0	0	SAARESHPHGVKRSASPDDDLGSSNWEAADL
sp|P42858|HD_HUMAN	417	0.499353	3.03733e-67	150.69	118.32	S	S(0.499)GS(0.501)IVELIAGGGS(0.006)S(0.001)CS(0.986)PVLS(0.007)R	1	2	0.12913	N.A.	N.A.	N.A.	0	0	0	0	GQLTAAKEESGGRSRSGSIVELIAGGGSSCS
sp|Q05209|PTN12_HUMAN	587	0.499263	4.27111e-06	67.88	34.108	T	TVSLT(0.004)PS(0.859)PT(0.065)T(0.065)QVET(0.007)PDLVDHDNT(0.499)S(0.499)PLFR	23	3	-0.19846	N.A.	N.A.	N.A.	0	0	0	0	PTTQVETPDLVDHDNTSPLFRTPLSFTNPLH
sp|Q8IVT2|MISP_HUMAN	395	0.498946	6.27891e-21	107.65	83.4	S	ALS(0.499)S(0.499)DS(0.002)ILSPAPDAR	4	2	-0.083739	N.A.	N.A.	N.A.	0	0	0	0	WVSEGPQPGLRRALSSDSILSPAPDARAADP
sp|Q9UK58|CCNL1_HUMAN	341	0.498352	7.23395e-13	86.987	69.773	S	GLNPDGT(0.006)PALS(0.022)T(0.007)LGGFS(0.955)PAS(0.013)KPS(0.498)S(0.498)PR	23	3	-0.1261	N.A.	N.A.	N.A.	0	0	0	0	PALSTLGGFSPASKPSSPREVKAEEKSPISI
sp|Q96RK0|CIC_HUMAN	1373	0.49835	0.00682031	40.668	25.373	S	FAELPEFRPEEVLPS(0.498)PT(0.498)LQS(0.012)LAT(0.264)S(0.727)PR	15	4	-0.14842	N.A.	N.A.	N.A.	0	0	0	0	RFAELPEFRPEEVLPSPTLQSLATSPRAILG
sp|Q96RK0|CIC_HUMAN	1375	0.49835	0.00108352	43.956	31.141	T	FAELPEFRPEEVLPS(0.498)PT(0.498)LQS(0.012)LAT(0.264)S(0.727)PR	17	4	-0.14842	N.A.	N.A.	N.A.	0	0	0	0	AELPEFRPEEVLPSPTLQSLATSPRAILGSY
sp|Q8TDD1|DDX54_HUMAN	75	0.498134	0.000165677	61.963	42.564	S	LGPGRPLPTFPT(0.001)S(0.003)ECT(0.498)S(0.498)DVEPDTR	17	3	-0.48888	N.A.	N.A.	N.A.	0	0	0	0	GPGRPLPTFPTSECTSDVEPDTREMVRAQNK
sp|Q8TDD1|DDX54_HUMAN	74	0.498134	0.000165677	61.963	42.564	T	LGPGRPLPTFPT(0.001)S(0.003)ECT(0.498)S(0.498)DVEPDTR	16	3	-0.48888	N.A.	N.A.	N.A.	0	0	0	0	LGPGRPLPTFPTSECTSDVEPDTREMVRAQN
sp|Q9NTJ3|SMC4_HUMAN	28	0.497962	2.96771e-05	62.193	45.6	S	RREEGPPPPS(0.999)PDGAS(0.498)S(0.498)DAEPEPPS(0.005)GR	16	3	-0.087195	N.A.	N.A.	N.A.	0	0	0	0	RREEGPPPPSPDGASSDAEPEPPSGRTESPA
sp|Q9NTJ3|SMC4_HUMAN	27	0.497952	2.96771e-05	62.193	45.6	S	RREEGPPPPS(0.999)PDGAS(0.498)S(0.498)DAEPEPPS(0.005)GR	15	3	-0.087195	N.A.	N.A.	N.A.	0	0	0	0	RRREEGPPPPSPDGASSDAEPEPPSGRTESP
sp|Q9UNF1|MAGD2_HUMAN	191	0.497252	0.00220771	45.237	35.977	S	HLDGEEDGS(0.497)S(0.497)DQS(0.005)QASGTTGGR	10	3	-0.45374	N.A.	N.A.	N.A.	0	0	0	0	KARKVKHLDGEEDGSSDQSQASGTTGGRRVS
sp|P61978|HNRPK_HUMAN	118	0.49683	0.00138371	40.753	33.046	T	IIPT(0.001)LEEGLQLPS(0.165)PT(0.497)AT(0.165)S(0.165)QLPLES(0.004)DAVECLNY(0.002)QHY(0.002)K	15	3	-0.44337	N.A.	N.A.	N.A.	0	0	0	0	KIIPTLEEGLQLPSPTATSQLPLESDAVECL
sp|Q09161|NCBP1_HUMAN	21	0.496477	0.00317172	41.482	28.504	T	KT(0.496)S(0.496)DANET(0.007)EDHLESLICK	2	3	0.19768	N.A.	N.A.	N.A.	0	0	0	0	HSDENDGGQPHKRRKTSDANETEDHLESLIC
sp|Q9C0D5|TANC1_HUMAN	1557	0.496305	0.0028094	43.349	43.349	S	VQIS(0.496)S(0.496)QNPPPS(0.003)PMPGRIAAT(0.031)PAGS(0.974)R	4	3	-0.31672	N.A.	N.A.	N.A.	0	0	0	0	SGQSAVRNGSMKVQISSQNPPPSPMPGRIAA
sp|Q9C0D5|TANC1_HUMAN	1558	0.496305	0.0028094	43.349	43.349	S	VQIS(0.496)S(0.496)QNPPPS(0.003)PMPGRIAAT(0.031)PAGS(0.974)R	5	3	-0.31672	N.A.	N.A.	N.A.	0	0	0	0	GQSAVRNGSMKVQISSQNPPPSPMPGRIAAT
sp|Q5T4S7|UBR4_HUMAN	2718	0.496134	0.000125513	71.153	45.261	S	HVT(0.008)LPS(0.496)S(0.496)PR	6	2	0.15725	N.A.	N.A.	N.A.	0	0	0	0	RVLRPRNKRRHVTLPSSPRSNTPMGDKDDDD
sp|Q5T4S7|UBR4_HUMAN	2719	0.496134	0.000125513	71.153	45.261	S	HVT(0.008)LPS(0.496)S(0.496)PR	7	2	0.15725	N.A.	N.A.	N.A.	0	0	0	0	VLRPRNKRRHVTLPSSPRSNTPMGDKDDDDD
sp|Q8TEA8|DTD1_HUMAN	196	0.494505	0.00160908	61.139	38.313	S	S(0.095)AS(0.495)S(0.411)GAEGDVSSEREP	3	2	0.21911	N.A.	N.A.	N.A.	0	0	0	0	SSKERNTPRKEDRSASSGAEGDVSSEREP__
sp|Q01082|SPTB2_HUMAN	2160	0.493296	1.64922e-06	75.533	37.919	S	T(0.096)S(0.493)S(0.493)KES(0.459)S(0.459)PIPSPTSDRK	2	3	-0.27553	N.A.	N.A.	N.A.	0	0	0	0	VDTSEMVNGATEQRTSSKESSPIPSPTSDRK
sp|Q01082|SPTB2_HUMAN	2161	0.493157	1.64922e-06	75.533	37.919	S	T(0.096)S(0.493)S(0.493)KES(0.459)S(0.459)PIPSPTSDRK	3	3	-0.27553	N.A.	N.A.	N.A.	0	0	0	0	DTSEMVNGATEQRTSSKESSPIPSPTSDRKA
sp|Q13595|TRA2A_HUMAN;sp|P62995|TRA2B_HUMAN	264;268	0.492869	0.00117962	59.864	31.953	Y	RRS(0.725)PS(0.425)PY(0.493)Y(0.26)S(0.098)R	7	2	0.31368	N.A.	N.A.	N.A.	0	0	0	0	YEDYDYRYRRRSPSPYYSRYRSRSRSRSYSP
sp|Q15149|PLEC_HUMAN	4385	0.492764	2.7385e-40	131.82	98.558	S	S(0.014)S(0.493)S(0.493)VGSSSSYPISPAVSR	2	2	0.16973	N.A.	N.A.	N.A.	0	0	0	0	ADMLSGNAGGFRSRSSSVGSSSSYPISPAVS
sp|Q5JRK9|GGEE3_HUMAN	20	0.492416	6.45431e-12	87.496	66.138	S	GNDQES(0.492)S(0.492)QPVGS(0.015)VIVQEPTEEK	6	3	0.45166	N.A.	N.A.	N.A.	0	0	0	0	VRTRSQSSERGNDQESSQPVGSVIVQEPTEE
sp|Q7Z2X7|PAGE2_HUMAN	20	0.492416	6.45431e-12	87.496	66.138	S	GNDQES(0.492)S(0.492)QPVGS(0.015)VIVQEPTEEK	6	3	0.45166	N.A.	N.A.	N.A.	0	0	0	0	LRARSQSSERGNDQESSQPVGSVIVQEPTEE
sp|Q01518|CAP1_HUMAN	308	0.491644	0.00209608	46.324	46.324	S	S(0.001)GPKPFS(0.009)APKPQT(0.492)S(0.492)PS(0.007)PK	14	3	-0.27576	N.A.	N.A.	N.A.	0	0	0	0	VRSGPKPFSAPKPQTSPSPKRATKKEPAVLE
sp|Q01518|CAP1_HUMAN	307	0.491644	0.00209608	46.324	46.324	T	S(0.001)GPKPFS(0.009)APKPQT(0.492)S(0.492)PS(0.007)PK	13	3	-0.27576	N.A.	N.A.	N.A.	0	0	0	0	PVRSGPKPFSAPKPQTSPSPKRATKKEPAVL
sp|Q09666|AHNK_HUMAN	5782	0.490822	3.20221e-10	77.301	45.336	S	S(0.293)NS(0.491)FS(0.209)DEREFS(0.007)GPSTPTGTLEFEGGEVSLEGGK	3	3	-0.43	N.A.	N.A.	N.A.	0	0	0	0	KFSLFKSKKPRHRSNSFSDEREFSGPSTPTG
sp|Q86YS7|C2CD5_HUMAN	662	0.49012	0.00425422	46.121	25.172	S	S(0.204)QS(0.786)ES(0.49)S(0.49)DEVT(0.029)ELDLSHGK	6	3	-0.3338	N.A.	N.A.	N.A.	0	0	0	0	EPRQRSRLLRSQSESSDEVTELDLSHGKKDA
sp|Q86YS7|C2CD5_HUMAN	661	0.490101	0.00425422	46.121	25.172	S	S(0.204)QS(0.786)ES(0.49)S(0.49)DEVT(0.029)ELDLSHGK	5	3	-0.3338	N.A.	N.A.	N.A.	0	0	0	0	PEPRQRSRLLRSQSESSDEVTELDLSHGKKD
sp|Q9UQ35|SRRM2_HUMAN	323	0.488605	0.000418973	51.39	39.793	S	RGEGDAPFSEPGT(0.002)T(0.006)S(0.015)T(0.019)QRPS(0.156)S(0.489)PET(0.156)AT(0.156)K	21	4	-0.041976	N.A.	N.A.	N.A.	0	0	0	0	APFSEPGTTSTQRPSSPETATKQPSSPYEDK
sp|Q6P2E9|EDC4_HUMAN	729	0.487912	1.66043e-12	86.039	63.595	S	T(0.488)RS(0.488)PDVIS(0.008)S(0.008)AS(0.002)T(0.002)ALS(0.003)QDIPEIASEALSR	3	3	-0.05409	N.A.	N.A.	N.A.	0	0	0	0	VEPLGLPQASPSRTRSPDVISSASTALSQDI
sp|Q6P2E9|EDC4_HUMAN	727	0.487912	1.66043e-12	86.039	63.595	T	T(0.488)RS(0.488)PDVIS(0.008)S(0.008)AS(0.002)T(0.002)ALS(0.003)QDIPEIASEALSR	1	3	-0.05409	N.A.	N.A.	N.A.	0	0	0	0	QEVEPLGLPQASPSRTRSPDVISSASTALSQ
sp|P67809|YBOX1_HUMAN	165	0.487071	8.31975e-20	98.533	82.067	S	NYQQNY(0.026)QNS(0.487)ES(0.487)GEKNEGSESAPEGQAQQR	9	3	-0.13879	N.A.	N.A.	N.A.	0	0	0	0	RRRGPPRNYQQNYQNSESGEKNEGSESAPEG
sp|P67809|YBOX1_HUMAN	167	0.487071	8.31975e-20	98.533	82.067	S	NYQQNY(0.026)QNS(0.487)ES(0.487)GEKNEGSESAPEGQAQQR	11	3	-0.13879	N.A.	N.A.	N.A.	0	0	0	0	RGPPRNYQQNYQNSESGEKNEGSESAPEGQA
sp|Q16643|DREB_HUMAN	345	0.486453	0.00133217	72.082	36.004	S	S(0.005)PS(0.045)DS(0.141)S(0.449)T(0.02)AS(0.486)T(0.854)PVAEQIER	9	2	-1.1479	N.A.	N.A.	N.A.	0	0	0	0	PTPIPTRSPSDSSTASTPVAEQIERALDEVT
sp|Q09666|AHNK_HUMAN	212	0.482685	2.37942e-06	72.564	26.521	S	LPS(0.483)GS(0.483)GAAS(0.017)PT(0.013)GS(0.005)AVDIR	5	2	0.21155	N.A.	N.A.	N.A.	0	0	0	0	VETQSGKTVIRLPSGSGAASPTGSAVDIRAG
sp|Q5SRE5|NU188_HUMAN	1712	0.481767	0.000138488	67.827	36.153	T	GAPS(0.127)S(0.391)PAT(0.482)GVLPS(1)PQGK	8	2	0.020584	N.A.	N.A.	N.A.	0	0	0	0	SLSRYFRRGAPSSPATGVLPSPQGKSTSLSK
sp|Q9BRR9|RHG09_HUMAN	250	0.480142	0.00118249	44.541	16.967	S	S(0.48)ET(0.48)NPGS(0.061)MEGT(0.435)QT(0.544)LKRNNDVLQPQAK	1	3	-0.70841	N.A.	N.A.	N.A.	0	0	0	0	SLTGCKSWKPPRRSRSETNPGSMEGTQTLKR
sp|Q9BRR9|RHG09_HUMAN	252	0.480142	0.00118249	44.541	16.967	T	S(0.48)ET(0.48)NPGS(0.061)MEGT(0.435)QT(0.544)LKRNNDVLQPQAK	3	3	-0.70841	N.A.	N.A.	N.A.	0	0	0	0	TGCKSWKPPRRSRSETNPGSMEGTQTLKRNN
sp|Q9UQ35|SRRM2_HUMAN	289	0.479988	0.00372884	42.618	24.439	T	T(0.031)HT(0.357)T(0.48)ALAGRS(0.307)PS(0.803)PAS(0.022)GRR	4	3	0.30685	N.A.	N.A.	N.A.	0	0	0	0	TSRSRSRSAAAKTHTTALAGRSPSPASGRRG
sp|Q9BZL6|KPCD2_HUMAN	199	0.479346	0.00131355	53.946	20.248	T	RLS(0.862)S(0.477)T(0.479)S(0.18)LAS(0.001)GHSVR	5	3	-0.018464	N.A.	N.A.	N.A.	0	0	0	0	IPNNCSGARKRRLSSTSLASGHSVRLGTSES
sp|Q09666|AHNK_HUMAN	5784	0.478656	3.20221e-10	77.301	45.336	S	S(0.039)NS(0.479)FS(0.479)DEREFS(0.003)GPS(0.001)TPTGTLEFEGGEVSLEGGK	5	3	-0.62192	N.A.	N.A.	N.A.	0	0	0	0	SLFKSKKPRHRSNSFSDEREFSGPSTPTGTL
sp|Q96RK0|CIC_HUMAN	1378	0.478208	0.00108352	43.956	31.141	S	FAELPEFRPEEVLPS(0.127)PT(0.478)LQS(0.478)LAT(0.702)S(0.215)PR	20	3	-0.24336	N.A.	N.A.	N.A.	0	0	0	0	PEFRPEEVLPSPTLQSLATSPRAILGSYRKK
sp|Q8IYB3|SRRM1_HUMAN	773	0.478176	0.000117978	57.142	45.217	S	KPPAPPS(0.995)PVQS(0.478)QS(0.355)PS(0.086)T(0.086)NWSPAVPVK	11	3	0.051462	N.A.	N.A.	N.A.	0	0	0	0	EPAAKKPPAPPSPVQSQSPSTNWSPAVPVKK
sp|Q5T1M5|FKB15_HUMAN	960	0.476114	1.52127e-11	88.565	56.815	S	RPS(0.476)QEQS(0.476)AS(0.024)AS(0.024)SGQPQAPLNR	7	3	-0.22065	N.A.	N.A.	N.A.	0	0	0	0	EEKAEERPRRPSQEQSASASSGQPQAPLNRE
sp|Q13435|SF3B2_HUMAN	311	0.475945	0.00517883	45.347	32.31	T	S(0.367)S(0.367)LGQS(0.336)AS(0.371)ET(0.476)EEDT(0.081)VS(0.001)VSK	10	3	0.087003	N.A.	N.A.	N.A.	0	0	0	0	METDARSSLGQSASETEEDTVSVSKKEKNRK
sp|Q9NYV4|CDK12_HUMAN	288	0.47516	0.0202545	45.916	20.462	S	EPS(0.024)AY(0.084)QS(0.168)S(0.475)T(0.471)RS(0.422)PS(0.336)PY(0.019)S(0.002)R	8	3	0.043794	N.A.	N.A.	N.A.	0	0	0	0	QSVSPPYKEPSAYQSSTRSPSPYSRRQRSVS
sp|O14745|NHRF1_HUMAN	290	0.473784	1.24296e-21	110.6	86.749	S	S(0.05)AS(0.474)S(0.474)DT(0.002)SEELNSQDSPPK	3	2	-0.30987	N.A.	N.A.	N.A.	0	0	0	0	EAALESPRPALVRSASSDTSEELNSQDSPPK
sp|O14745|NHRF1_HUMAN	291	0.473784	1.24296e-21	110.6	86.749	S	S(0.05)AS(0.474)S(0.474)DT(0.002)SEELNSQDSPPK	4	2	-0.30987	N.A.	N.A.	N.A.	0	0	0	0	AALESPRPALVRSASSDTSEELNSQDSPPKQ
sp|Q9NYV4|CDK12_HUMAN	289	0.470676	0.0202545	45.916	20.462	T	EPS(0.024)AY(0.084)QS(0.168)S(0.475)T(0.471)RS(0.422)PS(0.336)PY(0.019)S(0.002)R	9	3	0.043794	N.A.	N.A.	N.A.	0	0	0	0	SVSPPYKEPSAYQSSTRSPSPYSRRQRSVSP
sp|O14545|TRAD1_HUMAN	323	0.468498	0.0199989	48.729	23.094	T	ALPS(0.007)LNT(0.468)GS(0.181)S(0.172)S(0.172)PR	7	2	-0.04405	N.A.	N.A.	N.A.	0	0	0	0	HQTSCNPSRALPSLNTGSSSPRGVEEPDVIF
sp|Q13283|G3BP1_HUMAN	230	0.466706	6.02525e-41	135.57	116.72	S	S(0.467)S(0.467)S(0.067)PAPADIAQTVQEDLR	1	3	0.25646	N.A.	N.A.	N.A.	0	0	0	0	PEPVLEETAPEDAQKSSSPAPADIAQTVQED
sp|O43379|WDR62_HUMAN	1226	0.466684	6.36741e-17	101.48	86.884	S	S(0.467)IS(0.467)LGDS(0.067)EGPIVATLAQPLR	1	3	-0.40693	N.A.	N.A.	N.A.	0	0	0	0	SYMEATASSRARISRSISLGDSEGPIVATLA
sp|O43379|WDR62_HUMAN	1228	0.466684	6.36741e-17	101.48	86.884	S	S(0.467)IS(0.467)LGDS(0.067)EGPIVATLAQPLR	3	3	-0.40693	N.A.	N.A.	N.A.	0	0	0	0	MEATASSRARISRSISLGDSEGPIVATLAQP
sp|Q5M9Q1|NKAPL_HUMAN	7	0.46433	0.0264016	46.46	19.801	S	MPPVS(0.802)RS(0.464)S(0.526)Y(0.581)S(0.626)EDIVGS(1)RR	7	2	-1.299	N.A.	N.A.	N.A.	0	0	0	0	_________MPPVSRSSYSEDIVGSRRRRRS
sp|P18887|XRCC1_HUMAN	440	0.459773	0.000515116	49.559	35.542	T	T(0.036)KPT(0.46)QAAGPS(0.255)S(0.255)PQKPPT(0.987)PEET(0.008)K	4	3	-0.059426	N.A.	N.A.	N.A.	0	0	0	0	APKLPQKQPQTKTKPTQAAGPSSPQKPPTPE
sp|P53814|SMTN_HUMAN	245	0.458646	9.76554e-06	76.176	28.26	S	T(0.089)T(0.459)S(0.459)PEPQES(0.834)PT(0.16)LPSTEGQVVNK	3	3	-0.51705	N.A.	N.A.	N.A.	0	0	0	0	VPGSPEPPPSPPKTTSPEPQESPTLPSTEGQ
sp|P53814|SMTN_HUMAN	244	0.458646	9.76554e-06	76.176	28.26	T	T(0.089)T(0.459)S(0.459)PEPQES(0.834)PT(0.16)LPSTEGQVVNK	2	3	-0.51705	N.A.	N.A.	N.A.	0	0	0	0	EVPGSPEPPPSPPKTTSPEPQESPTLPSTEG
sp|Q9BZL6|KPCD2_HUMAN	710	0.458222	1.04657e-16	97.776	80.852	S	S(0.458)VVGT(0.458)PAY(0.084)LAPEVLLNQGYNR	1	3	-0.25379	N.A.	N.A.	N.A.	0	0	0	0	DFGFARIIGEKSFRRSVVGTPAYLAPEVLLN
sp|Q8IVF2|AHNK2_HUMAN	296	0.457066	0.000867299	56.424	30.97	T	DAHDVS(0.386)PT(0.457)S(0.097)T(0.03)DT(0.03)EAQLTVER	8	3	0.4057	N.A.	N.A.	N.A.	0	0	0	0	SSEAYEPRDAHDVSPTSTDTEAQLTVERQEQ
sp|Q9UK58|CCNL1_HUMAN	329	0.453716	0.000396341	52.162	30.223	S	GLNPDGT(0.12)PALS(0.454)T(0.141)LGGFS(0.234)PAS(0.112)KPS(0.47)S(0.47)PR	11	3	-0.028171	N.A.	N.A.	N.A.	0	0	0	0	KLKAKGLNPDGTPALSTLGGFSPASKPSSPR
sp|Q99460|PSMD1_HUMAN	304	0.44919	0.00171533	50.305	38.619	S	T(0.083)S(0.449)S(0.449)AFVGKT(0.022)PEAS(0.997)PEPK	2	3	-0.53257	N.A.	N.A.	N.A.	0	0	0	0	GSEKDSDSMETEEKTSSAFVGKTPEASPEPK
sp|Q99460|PSMD1_HUMAN	305	0.44919	0.00171533	50.305	38.619	S	T(0.083)S(0.449)S(0.449)AFVGKT(0.022)PEAS(0.997)PEPK	3	3	-0.53257	N.A.	N.A.	N.A.	0	0	0	0	SEKDSDSMETEEKTSSAFVGKTPEASPEPKD
sp|Q13541|4EBP1_HUMAN	50	0.44904	6.40499e-14	88.531	67.849	T	RVVLGDGVQLPPGDY(0.016)S(0.122)T(0.323)T(0.537)PGGT(0.005)LFS(0.251)T(0.175)T(0.123)PGGT(0.449)R	31	3	0.17062	N.A.	N.A.	N.A.	0	0	0	0	STTPGGTLFSTTPGGTRIIYDRKFLMECRNS
sp|Q16643|DREB_HUMAN	342	0.448968	0.00133217	72.082	36.004	S	S(0.005)PS(0.045)DS(0.141)S(0.449)T(0.02)AS(0.486)T(0.854)PVAEQIER	6	2	-1.1479	N.A.	N.A.	N.A.	0	0	0	0	RMAPTPIPTRSPSDSSTASTPVAEQIERALD
sp|Q9NTI5|PDS5B_HUMAN	1257	0.443869	0.00297293	58.814	36.38	S	RGHT(0.112)AS(0.444)ES(0.444)DEQQWPEEK	6	3	-0.063536	N.A.	N.A.	N.A.	0	0	0	0	KPKGSQRSRKRGHTASESDEQQWPEEKRLKE
sp|Q9NTI5|PDS5B_HUMAN	1259	0.443869	0.00297293	58.814	36.38	S	RGHT(0.112)AS(0.444)ES(0.444)DEQQWPEEK	8	3	-0.063536	N.A.	N.A.	N.A.	0	0	0	0	KGSQRSRKRGHTASESDEQQWPEEKRLKEDI
sp|Q15149|PLEC_HUMAN	4384	0.443364	1.50956e-07	71.842	46.02	S	S(0.745)RS(0.443)S(0.443)S(0.225)VGS(0.232)S(0.664)S(0.239)S(0.008)YPISPAVSR	3	3	-0.049803	N.A.	N.A.	N.A.	0	0	0	0	FADMLSGNAGGFRSRSSSVGSSSSYPISPAV
sp|O43295|SRGP3_HUMAN	943	0.443171	0.021238	46.569	22.54	S	S(0.222)T(0.248)CGS(0.443)T(0.176)RHS(0.963)S(0.948)LGDHK	5	2	0.29109	N.A.	N.A.	N.A.	0	0	0	0	KKALSEGHSMRSTCGSTRHSSLGDHKSLEAE
sp|Q9UQ35|SRRM2_HUMAN	1102	0.442697	0.00590999	40.187	24.115	S	S(0.122)S(0.443)S(0.434)PVT(0.036)ELAS(0.087)RS(0.878)PIRQDR	2	3	0.0062898	N.A.	N.A.	N.A.	0	0	0	0	QSKSQTSPKGGRSRSSSPVTELASRSPIRQD
sp|Q5H9R7|PP6R3_HUMAN	851	0.442558	0.0301752	45.438	15.501	S	CAAPRPPS(0.443)S(0.443)S(0.115)PEQR	8	3	0.38537	N.A.	N.A.	N.A.	0	0	0	0	CPETAEAKCAAPRPPSSSPEQRTGQPSAPGD
sp|Q5H9R7|PP6R3_HUMAN	852	0.442558	0.0301752	45.438	15.501	S	CAAPRPPS(0.443)S(0.443)S(0.115)PEQR	9	3	0.38537	N.A.	N.A.	N.A.	0	0	0	0	PETAEAKCAAPRPPSSSPEQRTGQPSAPGDT
sp|Q12888|TP53B_HUMAN	380	0.441781	7.11553e-40	131.31	107.71	S	STPFIVPS(0.116)S(0.442)PT(0.442)EQEGR	9	2	-0.035449	N.A.	N.A.	N.A.	0	0	0	0	PSPDAFRSTPFIVPSSPTEQEGRQDKPMDTS
sp|Q9H0B6|KLC2_HUMAN	609	0.441403	0.0143449	81.128	54.422	S	TLS(0.009)S(0.441)S(0.441)S(0.108)MDLSR	4	2	-0.15797	N.A.	N.A.	N.A.	0	0	0	0	TQPGGTGLSDSRTLSSSSMDLSRRSSLVG__
sp|Q9H0B6|KLC2_HUMAN	610	0.441403	0.0143449	81.128	54.422	S	TLS(0.009)S(0.441)S(0.441)S(0.108)MDLSR	5	2	-0.15797	N.A.	N.A.	N.A.	0	0	0	0	QPGGTGLSDSRTLSSSSMDLSRRSSLVG___
sp|Q14157|UBP2L_HUMAN	467	0.440134	0.000726333	48.872	33.431	S	S(0.028)T(0.028)S(0.028)APQMS(0.44)PGS(0.354)S(0.12)DNQSSSPQPAQQK	8	3	0.38089	N.A.	N.A.	N.A.	0	0	0	0	PSSPLPSKSTSAPQMSPGSSDNQSSSPQPAQ
sp|Q96QU8|XPO6_HUMAN	211	0.438001	1.96011e-06	59.893	47.87	S	HS(0.016)VT(0.054)AAT(0.869)PPPS(0.151)PT(0.438)S(0.438)GES(0.033)GDLLS(0.001)NLLQSPSSAK	14	3	-0.69358	N.A.	N.A.	N.A.	0	0	0	0	DKHSVTAATPPPSPTSGESGDLLSNLLQSPS
sp|Q8WWI1|LMO7_HUMAN	1424	0.435337	7.4664e-11	79.886	48.164	T	S(0.085)RS(0.044)T(0.435)T(0.435)ELDDYSTNK	4	3	-0.45948	N.A.	N.A.	N.A.	0	0	0	0	ASSGFLPGDRNKSRSTTELDDYSTNKNGNNK
sp|Q8WWI1|LMO7_HUMAN	1425	0.435337	7.4664e-11	79.886	48.164	T	S(0.085)RS(0.044)T(0.435)T(0.435)ELDDYSTNK	5	3	-0.45948	N.A.	N.A.	N.A.	0	0	0	0	SSGFLPGDRNKSRSTTELDDYSTNKNGNNKY
sp|Q8IYB3|SRRM1_HUMAN	778	0.434037	2.22599e-08	73.404	73.404	T	KPPAPPS(0.917)PVQS(0.082)QS(0.125)PS(0.434)T(0.434)NWS(0.007)PAVPVK	16	4	-0.071224	N.A.	N.A.	N.A.	0	0	0	0	KPPAPPSPVQSQSPSTNWSPAVPVKKAKSPT
sp|Q8IYB3|SRRM1_HUMAN	777	0.433885	2.22599e-08	73.404	73.404	S	KPPAPPS(0.917)PVQS(0.082)QS(0.125)PS(0.434)T(0.434)NWS(0.007)PAVPVK	15	4	-0.071224	N.A.	N.A.	N.A.	0	0	0	0	KKPPAPPSPVQSQSPSTNWSPAVPVKKAKSP
sp|P23588|IF4B_HUMAN	462	0.426617	0.000790077	56.339	42.035	S	EEDCHS(0.264)PT(0.309)S(0.427)KPPKPDQPLK	9	3	0.040186	N.A.	N.A.	N.A.	0	0	0	0	ENETLNKEEDCHSPTSKPPKPDQPLKVMPAP
sp|Q9H1E3|NUCKS_HUMAN	223	0.425556	0.00379256	46.872	41.256	S	KT(0.126)S(0.138)T(0.151)S(0.426)PPPEKS(0.176)GDEGS(0.984)EDEAPS(0.999)GED	5	3	0.31627	N.A.	N.A.	N.A.	0	0	0	0	EDEEPESPPEKKTSTSPPPEKSGDEGSEDEA
sp|P07814|SYEP_HUMAN	885	0.419587	1.06673e-07	81.144	81.144	S	EYIPGQPPLS(0.005)QS(0.026)S(0.026)DS(0.42)S(0.42)PT(0.103)R	15	2	-0.068325	N.A.	N.A.	N.A.	0	0	0	0	KEYIPGQPPLSQSSDSSPTRNSEPAGLETPE
sp|Q9UQ35|SRRM2_HUMAN	1101	0.419163	0.00166567	59.709	33.161	S	S(0.419)S(0.29)S(0.291)PVT(0.011)ELAS(0.14)RS(0.85)PIR	1	2	-0.61303	N.A.	N.A.	N.A.	0	0	0	0	LQSKSQTSPKGGRSRSSSPVTELASRSPIRQ
sp|Q9NQS7|INCE_HUMAN	219	0.41853	0.00102374	42.65	13.01	T	T(0.183)LS(0.61)PT(0.153)PAS(0.026)AT(0.012)APT(0.012)S(0.012)QGIPT(0.378)S(0.546)DEES(0.648)T(0.419)PKK	25	3	-0.27293	N.A.	N.A.	N.A.	0	0	0	0	TAPTSQGIPTSDEESTPKKSKARILESITVS
sp|Q15149|PLEC_HUMAN	4406	0.417723	0.000299714	56.131	41.559	S	T(0.418)QLAS(0.418)WS(0.128)DPT(0.033)EET(0.003)GPVAGILDTETLEK	5	3	0.14208	N.A.	N.A.	N.A.	0	0	0	0	SSYPISPAVSRTQLASWSDPTEETGPVAGIL
sp|Q15149|PLEC_HUMAN	4402	0.417723	0.000299714	56.131	41.559	T	T(0.418)QLAS(0.418)WS(0.128)DPT(0.033)EET(0.003)GPVAGILDTETLEK	1	3	0.14208	N.A.	N.A.	N.A.	0	0	0	0	VGSSSSYPISPAVSRTQLASWSDPTEETGPV
sp|Q5T1M5|FKB15_HUMAN	962	0.415934	6.20423e-05	62.589	40.049	S	RPS(0.284)QEQS(0.284)AS(0.416)AS(0.012)S(0.004)GQPQAPLNR	9	3	-0.33287	N.A.	N.A.	N.A.	0	0	0	0	KAEERPRRPSQEQSASASSGQPQAPLNRERP
sp|O15231|ZN185_HUMAN	455	0.41559	2.01871e-07	75.661	58.059	S	GGQGDPAVPAQQPADPS(0.556)T(0.417)PERQS(0.145)S(0.142)PS(0.416)GS(0.325)EQLVR	26	3	0.1584	N.A.	N.A.	N.A.	0	0	0	0	QQPADPSTPERQSSPSGSEQLVRRESCGSSV
sp|Q96G46|DUS3L_HUMAN	273	0.414791	0.000812047	51.876	35.261	T	QENCGAQQVPAGPGT(0.254)S(0.52)T(0.415)PPS(0.406)S(0.406)PVR	17	3	-0.22002	N.A.	N.A.	N.A.	0	0	0	0	ENCGAQQVPAGPGTSTPPSSPVRTCGPLTDE
sp|P46821|MAP1B_HUMAN	1816	0.413346	1.91702e-08	78.708	59.61	S	T(0.021)AT(0.026)CHS(0.413)S(0.072)S(0.273)S(0.193)PPIDAASAEPYGFR	6	3	-0.57775	N.A.	N.A.	N.A.	0	0	0	0	SDSTSAVKEKTATCHSSSSPPIDAASAEPYG
sp|Q96N67|DOCK7_HUMAN	909	0.407685	0.0131463	40.137	27.525	T	S(0.325)LS(0.328)NS(0.339)NPDIS(0.053)GT(0.141)PT(0.408)S(0.407)PDDEVR	14	2	-0.034755	N.A.	N.A.	N.A.	0	0	0	0	SRSLSNSNPDISGTPTSPDDEVRSIIGSKGL
sp|Q96G46|DUS3L_HUMAN	276	0.405818	0.000812047	51.876	35.261	S	QENCGAQQVPAGPGT(0.254)S(0.52)T(0.415)PPS(0.406)S(0.406)PVR	20	3	-0.22002	N.A.	N.A.	N.A.	0	0	0	0	GAQQVPAGPGTSTPPSSPVRTCGPLTDEDVV
sp|Q96G46|DUS3L_HUMAN	277	0.405818	0.000812047	51.876	35.261	S	QENCGAQQVPAGPGT(0.254)S(0.52)T(0.415)PPS(0.406)S(0.406)PVR	21	3	-0.22002	N.A.	N.A.	N.A.	0	0	0	0	AQQVPAGPGTSTPPSSPVRTCGPLTDEDVVR
sp|P11717|MPRI_HUMAN	2400	0.401698	0.00201885	45.14	18.797	S	ALS(0.402)S(0.402)LHGDDQDS(0.196)EDEVLTIPEVK	3	3	-0.079331	N.A.	N.A.	N.A.	0	0	0	0	GQENGHITTKSVKALSSLHGDDQDSEDEVLT
sp|P11717|MPRI_HUMAN	2401	0.401698	0.00201885	45.14	18.797	S	ALS(0.402)S(0.402)LHGDDQDS(0.196)EDEVLTIPEVK	4	3	-0.079331	N.A.	N.A.	N.A.	0	0	0	0	QENGHITTKSVKALSSLHGDDQDSEDEVLTI
sp|Q8IZ21|PHAR4_HUMAN	118	0.396242	0.0053158	49.395	36.764	S	S(0.302)S(0.302)S(0.396)PVQVEEEPVR	3	2	-0.13307	N.A.	N.A.	N.A.	0	0	0	0	LKNGHTTPIGNARSSSPVQVEEEPVRLASLR
sp|P46821|MAP1B_HUMAN	1818	0.394236	5.17303e-05	59.857	48.655	S	T(0.032)AT(0.032)CHS(0.028)S(0.119)S(0.394)S(0.394)PPIDAASAEPYGFR	8	3	-0.42536	N.A.	N.A.	N.A.	0	0	0	0	STSAVKEKTATCHSSSSPPIDAASAEPYGFR
sp|P46821|MAP1B_HUMAN	1819	0.394236	5.17303e-05	59.857	48.655	S	T(0.032)AT(0.032)CHS(0.028)S(0.119)S(0.394)S(0.394)PPIDAASAEPYGFR	9	3	-0.42536	N.A.	N.A.	N.A.	0	0	0	0	TSAVKEKTATCHSSSSPPIDAASAEPYGFRA
sp|Q9BQG0|MBB1A_HUMAN	1163	0.388041	0.000773714	62.104	11.75	S	EIPS(0.144)AT(0.388)QS(0.388)PIS(0.08)K	8	2	0.27164	N.A.	N.A.	N.A.	0	0	0	0	KLEKKDAKEIPSATQSPISKKRKKKGFLPET
sp|Q9BQG0|MBB1A_HUMAN	1161	0.388041	0.000773714	62.104	11.75	T	EIPS(0.144)AT(0.388)QS(0.388)PIS(0.08)K	6	2	0.27164	N.A.	N.A.	N.A.	0	0	0	0	RPKLEKKDAKEIPSATQSPISKKRKKKGFLP
sp|Q96EZ8|MCRS1_HUMAN	90	0.382583	0.0167218	49.3	9.9959	S	CS(0.117)GS(0.117)EPS(0.383)S(0.383)S(0.001)EK	7	2	1.4166	N.A.	N.A.	N.A.	0	0	0	0	GASGVEPGRCSGSEPSSSEKKKVSKAPSTPV
sp|Q96EZ8|MCRS1_HUMAN	91	0.382583	0.0167218	49.3	9.9959	S	CS(0.117)GS(0.117)EPS(0.383)S(0.383)S(0.001)EK	8	2	1.4166	N.A.	N.A.	N.A.	0	0	0	0	ASGVEPGRCSGSEPSSSEKKKVSKAPSTPVP
sp|Q5VSL9|STRP1_HUMAN	341	0.381825	2.36281e-06	72.898	37.425	S	AAS(0.309)PPAS(0.309)AS(0.382)DLIEQQQK	9	3	-0.36252	N.A.	N.A.	N.A.	0	0	0	0	KVIRNMRAASPPASASDLIEQQQKRGRREHK
sp|Q9Y2D5|AKAP2_HUMAN	156	0.376751	0.00292586	53.777	27.811	T	DALGDSLQVPVS(0.041)PS(0.121)S(0.121)T(0.377)T(0.114)S(0.114)S(0.114)R	16	2	-0.9966	N.A.	N.A.	N.A.	0	0	0	0	DALGDSLQVPVSPSSTTSSRCSSRDGEFTLT
sp|Q9UQ35|SRRM2_HUMAN	846	0.375774	5.64219e-08	72.058	50.75	S	S(0.376)GT(0.376)PPRQGS(0.162)IT(0.166)S(0.92)PQANEQSVTPQR	1	3	-0.34148	N.A.	N.A.	N.A.	0	0	0	0	SRQSHSSSSPHPKVKSGTPPRQGSITSPQAN
sp|O15231|ZN185_HUMAN	452	0.370186	1.58829e-28	109.69	89.978	S	GGQGDPAVPAQQPADPS(0.92)T(0.08)PERQS(0.37)S(0.37)PS(0.211)GS(0.048)EQLVR	23	3	-0.015597	N.A.	N.A.	N.A.	0	0	0	0	VPAQQPADPSTPERQSSPSGSEQLVRRESCG
sp|O15231|ZN185_HUMAN	152	0.365517	6.18582e-08	72.514	50.245	S	RS(0.366)S(0.366)T(0.119)S(0.099)GDT(0.051)EEEEEEEVVPFSSDEQK	2	3	-0.20787	N.A.	N.A.	N.A.	0	0	0	0	TTEDYKKLAPYNIRRSSTSGDTEEEEEEEVV
sp|O15231|ZN185_HUMAN	153	0.365517	2.0327e-44	130.52	109.17	S	RS(0.366)S(0.366)T(0.119)S(0.099)GDT(0.051)EEEEEEEVVPFSSDEQK	3	3	-0.20787	N.A.	N.A.	N.A.	0	0	0	0	TEDYKKLAPYNIRRSSTSGDTEEEEEEEVVP
sp|Q9Y2W1|TR150_HUMAN	684	0.362427	0.0249937	42.19	9.2981	S	IDIS(0.275)PS(0.362)T(0.362)FR	6	2	-0.34207	N.A.	N.A.	N.A.	0	0	0	0	NKKSPEIHRRIDISPSTFRKHGLAHDEMKSP
sp|Q9Y2W1|TR150_HUMAN	685	0.362427	0.0249937	42.19	9.2981	T	IDIS(0.275)PS(0.362)T(0.362)FR	7	2	-0.34207	N.A.	N.A.	N.A.	0	0	0	0	KKSPEIHRRIDISPSTFRKHGLAHDEMKSPR
sp|Q13541|4EBP1_HUMAN	45	0.360165	7.4446e-20	94.834	73.81	T	RVVLGDGVQLPPGDY(0.001)S(0.016)T(0.842)T(0.137)PGGT(0.013)LFS(0.36)T(0.36)T(0.25)PGGT(0.02)R	26	3	-0.15224	N.A.	N.A.	N.A.	0	0	0	0	PPGDYSTTPGGTLFSTTPGGTRIIYDRKFLM
sp|Q13541|4EBP1_HUMAN	44	0.360055	7.4446e-20	94.834	73.81	S	RVVLGDGVQLPPGDY(0.001)S(0.016)T(0.842)T(0.137)PGGT(0.013)LFS(0.36)T(0.36)T(0.25)PGGT(0.02)R	25	3	-0.15224	N.A.	N.A.	N.A.	0	0	0	0	LPPGDYSTTPGGTLFSTTPGGTRIIYDRKFL
sp|P49841|GSK3B_HUMAN;sp|P49840|GSK3A_HUMAN	215;278	0.36005	0.0213644	41.109	18.58	S	GEPNVS(0.36)Y(0.28)ICS(0.36)R	6	2	-0.22808	N.A.	N.A.	N.A.	0	0	0	0	DFGSAKQLVRGEPNVSYICSRYYRAPELIFG
sp|P49841|GSK3B_HUMAN;sp|P49840|GSK3A_HUMAN	219;282	0.36005	0.0213644	41.109	18.58	S	GEPNVS(0.36)Y(0.28)ICS(0.36)R	10	2	-0.22808	N.A.	N.A.	N.A.	0	0	0	0	AKQLVRGEPNVSYICSRYYRAPELIFGATDY
sp|P12821|ACE_HUMAN	827	0.358436	0.017256	58.098	26.883	S	S(0.358)MY(0.285)ET(0.358)PS(0.998)LEQDLER	1	2	-0.6164	N.A.	N.A.	N.A.	0	0	0	0	AARLNGYVDAGDSWRSMYETPSLEQDLERLF
sp|P12821|ACE_HUMAN	831	0.358436	0.017256	58.098	26.883	T	S(0.358)MY(0.285)ET(0.358)PS(0.998)LEQDLER	5	2	-0.6164	N.A.	N.A.	N.A.	0	0	0	0	NGYVDAGDSWRSMYETPSLEQDLERLFQELQ
sp|Q9NZ43|USE1_HUMAN	119	0.348173	0.00835403	45.489	19.414	S	Y(0.33)T(0.325)S(0.348)EMRS(0.127)ELLGT(0.179)DS(0.691)AEPEMDVR	3	3	-1.3675	N.A.	N.A.	N.A.	0	0	0	0	PATKTVHLQSRARYTSEMRSELLGTDSAEPE
sp|Q15149|PLEC_HUMAN	4620	0.34566	0.00768977	42.618	23.444	S	GYYSPYS(0.005)VS(0.099)GS(0.346)GS(0.115)T(0.204)AGS(0.232)R	11	2	0.62109	N.A.	N.A.	N.A.	0	0	0	0	AQSTKGYYSPYSVSGSGSTAGSRTGSRTGSR
sp|O75116|ROCK2_HUMAN	1132	0.344872	2.14943e-07	68.93	45.445	S	S(0.003)QLQALHIGLDS(0.345)S(0.345)S(0.345)IGS(0.962)GPGDAEADDGFPESR	12	3	-0.41051	N.A.	N.A.	N.A.	0	0	0	0	EQLRSQLQALHIGLDSSSIGSGPGDAEADDG
sp|O75116|ROCK2_HUMAN	1133	0.344872	2.14943e-07	68.93	45.445	S	S(0.003)QLQALHIGLDS(0.345)S(0.345)S(0.345)IGS(0.962)GPGDAEADDGFPESR	13	3	-0.41051	N.A.	N.A.	N.A.	0	0	0	0	QLRSQLQALHIGLDSSSIGSGPGDAEADDGF
sp|O75116|ROCK2_HUMAN	1134	0.344872	2.14943e-07	68.93	45.445	S	S(0.003)QLQALHIGLDS(0.345)S(0.345)S(0.345)IGS(0.962)GPGDAEADDGFPESR	14	3	-0.41051	N.A.	N.A.	N.A.	0	0	0	0	LRSQLQALHIGLDSSSIGSGPGDAEADDGFP
sp|Q9NQG5|RPR1B_HUMAN	164	0.338341	0.002091	46.968	19.433	S	RT(0.001)FQQIQEEEDDDY(0.004)PGS(0.338)Y(0.308)S(0.338)PQDPS(0.011)AGPLLTEELIK	17	4	0.36467	N.A.	N.A.	N.A.	0	0	0	0	TFQQIQEEEDDDYPGSYSPQDPSAGPLLTEE
sp|Q9NQG5|RPR1B_HUMAN	166	0.338341	0.002091	46.968	19.433	S	RT(0.001)FQQIQEEEDDDY(0.004)PGS(0.338)Y(0.308)S(0.338)PQDPS(0.011)AGPLLTEELIK	19	4	0.36467	N.A.	N.A.	N.A.	0	0	0	0	QQIQEEEDDDYPGSYSPQDPSAGPLLTEELI
sp|Q01082|SPTB2_HUMAN	2171	0.333376	7.87941e-06	78.705	47.831	T	ES(0.5)S(0.5)PIPS(0.333)PT(0.333)S(0.333)DRK	9	2	0.31807	N.A.	N.A.	N.A.	0	0	0	0	EQRTSSKESSPIPSPTSDRKAKTALPAQSAA
sp|Q01082|SPTB2_HUMAN	2172	0.333369	7.87941e-06	78.705	47.831	S	ES(0.5)S(0.5)PIPS(0.333)PT(0.333)S(0.333)DRK	10	2	0.31807	N.A.	N.A.	N.A.	0	0	0	0	QRTSSKESSPIPSPTSDRKAKTALPAQSAAT
sp|P23588|IF4B_HUMAN	459	0.333333	0.000790077	56.339	42.035	S	EEDCHS(0.333)PT(0.333)S(0.333)KPPKPDQPLK	6	3	0.075227	N.A.	N.A.	N.A.	0	0	0	0	KSLENETLNKEEDCHSPTSKPPKPDQPLKVM
sp|P23588|IF4B_HUMAN	461	0.333333	0.000790077	56.339	42.035	T	EEDCHS(0.333)PT(0.333)S(0.333)KPPKPDQPLK	8	3	0.075227	N.A.	N.A.	N.A.	0	0	0	0	LENETLNKEEDCHSPTSKPPKPDQPLKVMPA
sp|Q9NTI5|PDS5B_HUMAN	1255	0.333333	0.00297293	58.814	36.38	T	RGHT(0.333)AS(0.333)ES(0.333)DEQQWPEEK	4	3	-0.47911	N.A.	N.A.	N.A.	0	0	0	0	EQKPKGSQRSRKRGHTASESDEQQWPEEKRL
sp|Q71RC2|LARP4_HUMAN	594	0.333303	0.000768792	60.133	38.081	S	AS(0.333)T(0.333)AS(0.333)PCNNNINAATAVALQEPR	2	3	0.29822	N.A.	N.A.	N.A.	0	0	0	0	TIPVSPPSTTKPSRASTASPCNNNINAATAV
sp|Q71RC2|LARP4_HUMAN	597	0.333303	0.000768792	60.133	38.081	S	AS(0.333)T(0.333)AS(0.333)PCNNNINAATAVALQEPR	5	3	0.29822	N.A.	N.A.	N.A.	0	0	0	0	VSPPSTTKPSRASTASPCNNNINAATAVALQ
sp|Q71RC2|LARP4_HUMAN	595	0.333303	0.000768792	60.133	38.081	T	AS(0.333)T(0.333)AS(0.333)PCNNNINAATAVALQEPR	3	3	0.29822	N.A.	N.A.	N.A.	0	0	0	0	IPVSPPSTTKPSRASTASPCNNNINAATAVA
sp|Q8NDI1|EHBP1_HUMAN	427	0.333127	3.87566e-05	68.413	47.816	T	DLS(0.33)T(0.333)S(0.337)PKPS(0.075)PIPS(0.925)PVLGR	4	3	0.038043	N.A.	N.A.	N.A.	0	0	0	0	GVLNENTVSAGKDLSTSPKPSPIPSPVLGRK
sp|Q8NDI1|EHBP1_HUMAN	426	0.32991	3.87566e-05	68.413	47.816	S	DLS(0.33)T(0.333)S(0.337)PKPS(0.075)PIPS(0.925)PVLGR	3	3	0.038043	N.A.	N.A.	N.A.	0	0	0	0	TGVLNENTVSAGKDLSTSPKPSPIPSPVLGR
sp|Q9Y608|LRRF2_HUMAN	332	0.329627	4.23252e-42	135.95	99.602	S	RGS(0.33)GDT(0.33)S(0.33)S(0.011)LIDPDTSLSELR	7	3	-0.20852	N.A.	N.A.	N.A.	0	0	0	0	TPLSGNSSRRGSGDTSSLIDPDTSLSELRDI
sp|Q9Y608|LRRF2_HUMAN	331	0.329627	4.23252e-42	135.95	99.602	T	RGS(0.33)GDT(0.33)S(0.33)S(0.011)LIDPDTSLSELR	6	3	-0.20852	N.A.	N.A.	N.A.	0	0	0	0	TTPLSGNSSRRGSGDTSSLIDPDTSLSELRD
sp|Q9H0B6|KLC2_HUMAN	611	0.329183	0.0122456	46.704	19.032	S	TLS(0.221)S(0.221)S(0.221)S(0.329)MDLS(0.009)R	6	2	0.11077	N.A.	N.A.	N.A.	0	0	0	0	PGGTGLSDSRTLSSSSMDLSRRSSLVG____
sp|Q96N67|DOCK7_HUMAN	898	0.328335	0.0131463	40.137	27.525	S	S(0.325)LS(0.328)NS(0.339)NPDIS(0.053)GT(0.141)PT(0.408)S(0.407)PDDEVR	3	2	-0.034755	N.A.	N.A.	N.A.	0	0	0	0	AVRPASLNLNRSRSLSNSNPDISGTPTSPDD
sp|O15231|ZN185_HUMAN	457	0.328053	2.15177e-14	83.179	83.179	S	GGQGDPAVPAQQPADPS(0.898)T(0.102)PERQS(0.224)S(0.224)PS(0.224)GS(0.328)EQLVR	28	3	-0.17958	N.A.	N.A.	N.A.	0	0	0	0	PADPSTPERQSSPSGSEQLVRRESCGSSVLT
sp|Q96N67|DOCK7_HUMAN	896	0.324879	0.0131463	40.137	27.525	S	S(0.325)LS(0.328)NS(0.339)NPDIS(0.053)GT(0.141)PT(0.408)S(0.407)PDDEVR	1	2	-0.034755	N.A.	N.A.	N.A.	0	0	0	0	RSAVRPASLNLNRSRSLSNSNPDISGTPTSP
sp|O15231|ZN185_HUMAN	155	0.321663	2.0327e-44	130.52	109.17	S	RS(0.034)S(0.322)T(0.322)S(0.322)GDT(0.001)EEEEEEEVVPFSSDEQK	5	3	-0.27799	N.A.	N.A.	N.A.	0	0	0	0	DYKKLAPYNIRRSSTSGDTEEEEEEEVVPFS
sp|O15231|ZN185_HUMAN	154	0.321663	2.0327e-44	130.52	109.17	T	RS(0.034)S(0.322)T(0.322)S(0.322)GDT(0.001)EEEEEEEVVPFSSDEQK	4	3	-0.27799	N.A.	N.A.	N.A.	0	0	0	0	EDYKKLAPYNIRRSSTSGDTEEEEEEEVVPF
sp|Q9NTJ3|SMC4_HUMAN	39	0.313837	0.00196206	53.565	53.565	T	T(0.314)ES(0.314)PAT(0.314)AAET(0.058)ASEELDNR	1	3	0.065478	N.A.	N.A.	N.A.	0	0	0	0	DGASSDAEPEPPSGRTESPATAAETASEELD
sp|P53814|SMTN_HUMAN	243	0.309828	9.76554e-06	70.114	46.82	T	T(0.31)T(0.31)S(0.31)PEPQES(0.067)PT(0.004)LPSTEGQVVNK	1	3	0.0035997	N.A.	N.A.	N.A.	0	0	0	0	AEVPGSPEPPPSPPKTTSPEPQESPTLPSTE
sp|Q15149|PLEC_HUMAN	4408	0.309154	0.000299714	56.131	41.559	S	T(0.309)QLAS(0.309)WS(0.309)DPT(0.036)EET(0.036)GPVAGILDTETLEK	7	3	-0.10946	N.A.	N.A.	N.A.	0	0	0	0	YPISPAVSRTQLASWSDPTEETGPVAGILDT
sp|Q96E09|F122A_HUMAN	47	0.294154	0.00776796	41.16	7.4534	T	S(0.23)NS(0.23)APLIHGLS(0.129)DT(0.294)S(0.116)PVFQAEAPSAR	13	3	-1.6825	N.A.	N.A.	N.A.	0	0	0	0	LRRSNSAPLIHGLSDTSPVFQAEAPSARRNS
sp|O95155|UBE4B_HUMAN	87	0.29071	0.000940433	46.145	15.169	S	S(0.002)QS(0.002)S(0.005)EGVS(0.104)S(0.104)LS(0.104)S(0.291)S(0.291)PS(0.084)NS(0.012)LET(0.001)QSQSLSR	12	3	0.47143	N.A.	N.A.	N.A.	0	0	0	0	VAHRSQSSEGVSSLSSSPSNSLETQSQSLSR
sp|O95155|UBE4B_HUMAN	88	0.29071	0.000940433	46.145	15.169	S	S(0.002)QS(0.002)S(0.005)EGVS(0.104)S(0.104)LS(0.104)S(0.291)S(0.291)PS(0.084)NS(0.012)LET(0.001)QSQSLSR	13	3	0.47143	N.A.	N.A.	N.A.	0	0	0	0	AHRSQSSEGVSSLSSSPSNSLETQSQSLSRS
sp|P11388|TOP2A_HUMAN	1391	0.277848	0.00150648	40.986	40.986	S	GS(0.09)VPLS(0.278)S(0.278)S(0.278)PPAT(0.074)HFPDET(0.002)EITNPVPK	6	4	-0.17027	N.A.	N.A.	N.A.	0	0	0	0	VSDLEADDVKGSVPLSSSPPATHFPDETEIT
sp|P11388|TOP2A_HUMAN	1392	0.277848	0.00150648	40.986	40.986	S	GS(0.09)VPLS(0.278)S(0.278)S(0.278)PPAT(0.074)HFPDET(0.002)EITNPVPK	7	4	-0.17027	N.A.	N.A.	N.A.	0	0	0	0	SDLEADDVKGSVPLSSSPPATHFPDETEITN
sp|Q9H211|CDT1_HUMAN	73	0.269168	0.00720604	42.385	26.981	S	LRLS(0.269)VDEVS(0.175)S(0.19)PS(0.263)T(0.105)PEAPDIPACPS(0.997)PGQK	4	3	-0.12907	N.A.	N.A.	N.A.	0	0	0	0	GRDQARPPARRRLRLSVDEVSSPSTPEAPDI
sp|Q96G46|DUS3L_HUMAN	271	0.253829	0.000812047	51.876	35.261	T	QENCGAQQVPAGPGT(0.254)S(0.52)T(0.415)PPS(0.406)S(0.406)PVR	15	3	-0.22002	N.A.	N.A.	N.A.	0	0	0	0	RQENCGAQQVPAGPGTSTPPSSPVRTCGPLT
sp|P07814|SYEP_HUMAN	888	0.245174	9.1809e-07	72.316	56.036	T	EYIPGQPPLS(0.036)QS(0.048)S(0.181)DS(0.245)S(0.245)PT(0.245)R	18	2	-0.011198	N.A.	N.A.	N.A.	0	0	0	0	IPGQPPLSQSSDSSPTRNSEPAGLETPEAKV
sp|O14745|NHRF1_HUMAN	293	0.243359	0.00990017	47.855	25.659	T	S(0.243)AS(0.243)S(0.243)DT(0.243)S(0.027)EELNSQDSPPK	6	3	0.023756	N.A.	N.A.	N.A.	0	0	0	0	LESPRPALVRSASSDTSEELNSQDSPPKQDS

## Sheet: Total phosphoproteins
Table S3. The list of total phosphoproteins in Cdc7 phosphoproteome.
Proteins
sp|A0FGR8|ESYT2_HUMAN
sp|A1A5B4|ANO9_HUMAN
sp|O00193|SMAP_HUMAN
sp|O00203|AP3B1_HUMAN
sp|O00264|PGRC1_HUMAN
sp|O00499|BIN1_HUMAN
sp|O00566|MPP10_HUMAN
sp|O00567|NOP56_HUMAN
sp|O14545|TRAD1_HUMAN
sp|O14639|ABLM1_HUMAN
sp|O14745|NHRF1_HUMAN
sp|O15027|SC16A_HUMAN
sp|O15173|PGRC2_HUMAN
sp|O15231|ZN185_HUMAN
sp|O15234|CASC3_HUMAN
sp|O43166|SI1L1_HUMAN
sp|O43295|SRGP3_HUMAN
sp|O43318|M3K7_HUMAN
sp|O43379|WDR62_HUMAN
sp|O43399|TPD54_HUMAN
sp|O43719|HTSF1_HUMAN
sp|O43847|NRDC_HUMAN
sp|O60231|DHX16_HUMAN
sp|O60343|TBCD4_HUMAN
sp|O60763|USO1_HUMAN
sp|O60825|F262_HUMAN
sp|O60832|DKC1_HUMAN
sp|O60841|IF2P_HUMAN
sp|O75116|ROCK2_HUMAN
sp|O75351|VPS4B_HUMAN
sp|O75396|SC22B_HUMAN
sp|O75446|SAP30_HUMAN
sp|O75494|SRS10_HUMAN
sp|O75569|PRKRA_HUMAN
sp|O75717|WDHD1_HUMAN
sp|O75821|EIF3G_HUMAN
sp|O76021|RL1D1_HUMAN
sp|O76024|WFS1_HUMAN
sp|O76094|SRP72_HUMAN
sp|O94979|SC31A_HUMAN
sp|O95155|UBE4B_HUMAN
sp|O95218|ZRAB2_HUMAN
sp|O95400|CD2B2_HUMAN
sp|O95684|FR1OP_HUMAN
sp|O95747|OXSR1_HUMAN
sp|P00558|PGK1_HUMAN
sp|P02545|LMNA_HUMAN
sp|P04792|HSPB1_HUMAN
sp|P05386|RLA1_HUMAN
sp|P05455|LA_HUMAN
sp|P06493|CDK1_HUMAN
sp|P06748|NPM_HUMAN
sp|P07814|SYEP_HUMAN
sp|P07900|HS90A_HUMAN
sp|P07910|HNRPC_HUMAN
sp|P08238|HS90B_HUMAN
sp|P08651|NFIC_HUMAN
sp|P08670|VIME_HUMAN
sp|P09651|ROA1_HUMAN
sp|P11388|TOP2A_HUMAN
sp|P11717|MPRI_HUMAN
sp|P12821|ACE_HUMAN
sp|P13861|KAP2_HUMAN
sp|P14618|KPYM_HUMAN
sp|P16949|STMN1_HUMAN
sp|P17096|HMGA1_HUMAN
sp|P17275|JUNB_HUMAN
sp|P17812|PYRG1_HUMAN
sp|P17844|DDX5_HUMAN
sp|P18583|SON_HUMAN
sp|P18615|NELFE_HUMAN
sp|P18858|DNLI1_HUMAN
sp|P18887|XRCC1_HUMAN
sp|P19338|NUCL_HUMAN
sp|P21291|CSRP1_HUMAN
sp|P21333|FLNA_HUMAN
sp|P22059|OSBP1_HUMAN
sp|P23193|TCEA1_HUMAN
sp|P23396|RS3_HUMAN
sp|P23588|IF4B_HUMAN
sp|P24534|EF1B_HUMAN
sp|P25205|MCM3_HUMAN
sp|P25788|PSA3_HUMAN
sp|P26006|ITA3_HUMAN
sp|P26368|U2AF2_HUMAN
sp|P27708|PYR1_HUMAN
sp|P27816|MAP4_HUMAN
sp|P27824|CALX_HUMAN
sp|P28290|SSFA2_HUMAN
sp|P29317|EPHA2_HUMAN
sp|P29692|EF1D_HUMAN
sp|P31323|KAP3_HUMAN
sp|P31350|RIR2_HUMAN
sp|P31946|1433B_HUMAN
sp|P35221|CTNA1_HUMAN
sp|P35251|RFC1_HUMAN
sp|P35367|HRH1_HUMAN
sp|P35579|MYH9_HUMAN
sp|P35580|MYH10_HUMAN
sp|P35606|COPB2_HUMAN
sp|P35659|DEK_HUMAN
sp|P35670|ATP7B_HUMAN
sp|P37802|TAGL2_HUMAN
sp|P40222|TXLNA_HUMAN
sp|P42167|LAP2B_HUMAN
sp|P42696|RBM34_HUMAN
sp|P42858|HD_HUMAN
sp|P43243|MATR3_HUMAN
sp|P46013|KI67_HUMAN
sp|P46821|MAP1B_HUMAN
sp|P48634|PRC2A_HUMAN
sp|P49407|ARRB1_HUMAN
sp|P49736|MCM2_HUMAN
sp|P49841|GSK3B_HUMAN
sp|P50479|PDLI4_HUMAN
sp|P50995|ANX11_HUMAN
sp|P51116|FXR2_HUMAN
sp|P51858|HDGF_HUMAN
sp|P52701|MSH6_HUMAN
sp|P52948|NUP98_HUMAN
sp|P53602|MVD1_HUMAN
sp|P53814|SMTN_HUMAN
sp|P53999|TCP4_HUMAN
sp|P54105|ICLN_HUMAN
sp|P54727|RD23B_HUMAN
sp|P55010|IF5_HUMAN
sp|P55081|MFAP1_HUMAN
sp|P55795|HNRH2_HUMAN
sp|P57071|PRD15_HUMAN
sp|P60174|TPIS_HUMAN
sp|P61604|CH10_HUMAN
sp|P61978|HNRPK_HUMAN
sp|P62263|RS14_HUMAN
sp|P62753|RS6_HUMAN
sp|P67809|YBOX1_HUMAN
sp|P78362|SRPK2_HUMAN
sp|P78559|MAP1A_HUMAN
sp|P85037|FOXK1_HUMAN
sp|P98175|RBM10_HUMAN
sp|Q00613|HSF1_HUMAN
sp|Q00839|HNRPU_HUMAN
sp|Q01082|SPTB2_HUMAN
sp|Q01433|AMPD2_HUMAN
sp|Q01518|CAP1_HUMAN
sp|Q01581|HMCS1_HUMAN
sp|Q01831|XPC_HUMAN
sp|Q02880|TOP2B_HUMAN
sp|Q02952|AKA12_HUMAN
sp|Q03701|CEBPZ_HUMAN
sp|Q05209|PTN12_HUMAN
sp|Q05519|SRS11_HUMAN
sp|Q06210|GFPT1_HUMAN
sp|Q06265|EXOS9_HUMAN
sp|Q08J23|NSUN2_HUMAN
sp|Q09161|NCBP1_HUMAN
sp|Q09666|AHNK_HUMAN
sp|Q12888|TP53B_HUMAN
sp|Q12906|ILF3_HUMAN
sp|Q12982|BNIP2_HUMAN
sp|Q13085|ACACA_HUMAN
sp|Q13112|CAF1B_HUMAN
sp|Q13131|AAPK1_HUMAN
sp|Q13144|EI2BE_HUMAN
sp|Q13185|CBX3_HUMAN
sp|Q13200|PSMD2_HUMAN
sp|Q13242|SRSF9_HUMAN
sp|Q13247|SRSF6_HUMAN
sp|Q13283|G3BP1_HUMAN
sp|Q13371|PHLP_HUMAN
sp|Q13428|TCOF_HUMAN
sp|Q13435|SF3B2_HUMAN
sp|Q13442|HAP28_HUMAN
sp|Q13459|MYO9B_HUMAN
sp|Q13523|PRP4B_HUMAN
sp|Q13541|4EBP1_HUMAN
sp|Q13547|HDAC1_HUMAN
sp|Q13595|TRA2A_HUMAN
sp|Q13616|CUL1_HUMAN
sp|Q13625|ASPP2_HUMAN
sp|Q13765|NACA_HUMAN
sp|Q13769|THOC5_HUMAN
sp|Q14005|IL16_HUMAN
sp|Q14137|BOP1_HUMAN
sp|Q14157|UBP2L_HUMAN
sp|Q14160|SCRIB_HUMAN
sp|Q14247|SRC8_HUMAN
sp|Q14315|FLNC_HUMAN
sp|Q14498|RBM39_HUMAN
sp|Q14566|MCM6_HUMAN
sp|Q14676|MDC1_HUMAN
sp|Q14694|UBP10_HUMAN
sp|Q14978|NOLC1_HUMAN
sp|Q14980|NUMA1_HUMAN
sp|Q15019|SEPT2_HUMAN
sp|Q15121|PEA15_HUMAN
sp|Q15149|PLEC_HUMAN
sp|Q15185|TEBP_HUMAN
sp|Q15424|SAFB1_HUMAN
sp|Q15477|SKIV2_HUMAN
sp|Q15527|SURF2_HUMAN
sp|Q15596|NCOA2_HUMAN
sp|Q15637|SF01_HUMAN
sp|Q15642|CIP4_HUMAN
sp|Q15773|MLF2_HUMAN
sp|Q16204|CCDC6_HUMAN
sp|Q16513|PKN2_HUMAN
sp|Q16637|SMN_HUMAN
sp|Q16643|DREB_HUMAN
sp|Q1KMD3|HNRL2_HUMAN
sp|Q2M2I8|AAK1_HUMAN
sp|Q3KQU3|MA7D1_HUMAN
sp|Q3YEC7|RABL6_HUMAN
sp|Q4G0J3|LARP7_HUMAN
sp|Q53GS9|SNUT2_HUMAN
sp|Q58WW2|DCAF6_HUMAN
sp|Q5H9R7|PP6R3_HUMAN
sp|Q5HY64|FA47C_HUMAN
sp|Q5JRK9|GGEE3_HUMAN
sp|Q5JTD0|TJAP1_HUMAN
sp|Q5JTH9|RRP12_HUMAN
sp|Q5JTV8|TOIP1_HUMAN
sp|Q5M9Q1|NKAPL_HUMAN
sp|Q5SNX5|F27E2_HUMAN
sp|Q5SRE5|NU188_HUMAN
sp|Q5SW79|CE170_HUMAN
sp|Q5T1M5|FKB15_HUMAN
sp|Q5T200|ZC3HD_HUMAN
sp|Q5T4S7|UBR4_HUMAN
sp|Q5TF21|SOGA3_HUMAN
sp|Q5UIP0|RIF1_HUMAN
sp|Q5VSL9|STRP1_HUMAN
sp|Q5VTR2|BRE1A_HUMAN
sp|Q5VWP3|MLIP_HUMAN
sp|Q5VZL5|ZMYM4_HUMAN
sp|Q66K74|MAP1S_HUMAN
sp|Q69YN4|VIR_HUMAN
sp|Q69YQ0|CYTSA_HUMAN
sp|Q6NXS1|IPP2M_HUMAN
sp|Q6P2E9|EDC4_HUMAN
sp|Q6PCE3|PGM2L_HUMAN
sp|Q6PD62|CTR9_HUMAN
sp|Q6PKG0|LARP1_HUMAN
sp|Q6UN15|FIP1_HUMAN
sp|Q6ZMW3|EMAL6_HUMAN
sp|Q6ZQR2|CI171_HUMAN
sp|Q6ZUT6|CO052_HUMAN
sp|Q71RC2|LARP4_HUMAN
sp|Q71UM5|RS27L_HUMAN
sp|Q7L2J0|MEPCE_HUMAN
sp|Q7Z2X7|PAGE2_HUMAN
sp|Q7Z309|F122B_HUMAN
sp|Q7Z460|CLAP1_HUMAN
sp|Q7Z4V5|HDGR2_HUMAN
sp|Q7Z5K2|WAPL_HUMAN
sp|Q7Z5L9|I2BP2_HUMAN
sp|Q7Z6I8|CE024_HUMAN
sp|Q7Z6R9|AP2D_HUMAN
sp|Q7Z6Z7|HUWE1_HUMAN
sp|Q86UE4|LYRIC_HUMAN
sp|Q86UP2|KTN1_HUMAN
sp|Q86UU1|PHLB1_HUMAN
sp|Q86V48|LUZP1_HUMAN
sp|Q86VM9|ZCH18_HUMAN
sp|Q86VR2|F134C_HUMAN
sp|Q86W92|LIPB1_HUMAN
sp|Q86X51|CX067_HUMAN
sp|Q86YP4|P66A_HUMAN
sp|Q86YS7|C2CD5_HUMAN
sp|Q8IVF2|AHNK2_HUMAN
sp|Q8IVT2|MISP_HUMAN
sp|Q8IWA0|WDR75_HUMAN
sp|Q8IWW6|RHG12_HUMAN
sp|Q8IY81|SPB1_HUMAN
sp|Q8IYB3|SRRM1_HUMAN
sp|Q8IZ21|PHAR4_HUMAN
sp|Q8IZP2|ST134_HUMAN
sp|Q8N141|ZFP82_HUMAN
sp|Q8N1G4|LRC47_HUMAN
sp|Q8N3J6|CADM2_HUMAN
sp|Q8N3V7|SYNPO_HUMAN
sp|Q8N9M5|TM102_HUMAN
sp|Q8N9T8|KRI1_HUMAN
sp|Q8NC44|F134A_HUMAN
sp|Q8NDI1|EHBP1_HUMAN
sp|Q8NE71|ABCF1_HUMAN
sp|Q8NHQ9|DDX55_HUMAN
sp|Q8NHW5|RLA0L_HUMAN
sp|Q8NI17|IL31R_HUMAN
sp|Q8TAD8|SNIP1_HUMAN
sp|Q8TB72|PUM2_HUMAN
sp|Q8TBB5|KLDC4_HUMAN
sp|Q8TCJ2|STT3B_HUMAN
sp|Q8TDD1|DDX54_HUMAN
sp|Q8TEA8|DTD1_HUMAN
sp|Q8WUI4|HDAC7_HUMAN
sp|Q8WVB6|CTF18_HUMAN
sp|Q8WVC0|LEO1_HUMAN
sp|Q8WWA1|TMM40_HUMAN
sp|Q8WWI1|LMO7_HUMAN
sp|Q8WX93|PALLD_HUMAN
sp|Q8WXI9|P66B_HUMAN
sp|Q92466|DDB2_HUMAN
sp|Q92538|GBF1_HUMAN
sp|Q92597|NDRG1_HUMAN
sp|Q92598|HS105_HUMAN
sp|Q92733|PRCC_HUMAN
sp|Q92769|HDAC2_HUMAN
sp|Q92878|RAD50_HUMAN
sp|Q92882|OSTF1_HUMAN
sp|Q92922|SMRC1_HUMAN
sp|Q969E4|TCAL3_HUMAN
sp|Q969T4|UB2E3_HUMAN
sp|Q96AT1|K1143_HUMAN
sp|Q96AX9|MIB2_HUMAN
sp|Q96B36|AKTS1_HUMAN
sp|Q96BU1|S1PBP_HUMAN
sp|Q96CC6|RHDF1_HUMAN
sp|Q96CV9|OPTN_HUMAN
sp|Q96E09|F122A_HUMAN
sp|Q96E39|RMXL1_HUMAN
sp|Q96EZ8|MCRS1_HUMAN
sp|Q96G46|DUS3L_HUMAN
sp|Q96G74|OTUD5_HUMAN
sp|Q96GM8|TOE1_HUMAN
sp|Q96I25|SPF45_HUMAN
sp|Q96JM3|CHAP1_HUMAN
sp|Q96JP5|ZFP91_HUMAN
sp|Q96K21|ANCHR_HUMAN
sp|Q96KC8|DNJC1_HUMAN
sp|Q96KR1|ZFR_HUMAN
sp|Q96MF2|STAC3_HUMAN
sp|Q96N67|DOCK7_HUMAN
sp|Q96QU8|XPO6_HUMAN
sp|Q96RK0|CIC_HUMAN
sp|Q96SB4|SRPK1_HUMAN
sp|Q96ST2|IWS1_HUMAN
sp|Q96T23|RSF1_HUMAN
sp|Q96T37|RBM15_HUMAN
sp|Q96TA1|NIBL1_HUMAN
sp|Q96TC7|RMD3_HUMAN
sp|Q99459|CDC5L_HUMAN
sp|Q99460|PSMD1_HUMAN
sp|Q99543|DNJC2_HUMAN
sp|Q99570|PI3R4_HUMAN
sp|Q99613|EIF3C_HUMAN
sp|Q99618|CDCA3_HUMAN
sp|Q99719|SEPT5_HUMAN
sp|Q99959|PKP2_HUMAN
sp|Q9BPX3|CND3_HUMAN
sp|Q9BQE3|TBA1C_HUMAN
sp|Q9BQG0|MBB1A_HUMAN
sp|Q9BRR9|RHG09_HUMAN
sp|Q9BSJ6|FA64A_HUMAN
sp|Q9BTC0|DIDO1_HUMAN
sp|Q9BTU6|P4K2A_HUMAN
sp|Q9BU76|MMTA2_HUMAN
sp|Q9BUA3|CK084_HUMAN
sp|Q9BUH6|CI142_HUMAN
sp|Q9BUR4|WAP53_HUMAN
sp|Q9BVJ6|UT14A_HUMAN
sp|Q9BW71|HIRP3_HUMAN
sp|Q9BW85|CCD94_HUMAN
sp|Q9BX95|SGPP1_HUMAN
sp|Q9BY15|EMR3_HUMAN
sp|Q9BY44|EIF2A_HUMAN
sp|Q9BZL6|KPCD2_HUMAN
sp|Q9C0C2|TB182_HUMAN
sp|Q9C0C9|UBE2O_HUMAN
sp|Q9C0D5|TANC1_HUMAN
sp|Q9H0B6|KLC2_HUMAN
sp|Q9H0D6|XRN2_HUMAN
sp|Q9H1B7|I2BPL_HUMAN
sp|Q9H1E3|NUCKS_HUMAN
sp|Q9H211|CDT1_HUMAN
sp|Q9H2G4|TSYL2_HUMAN
sp|Q9H2U2|IPYR2_HUMAN
sp|Q9H307|PININ_HUMAN
sp|Q9H3N1|TMX1_HUMAN
sp|Q9H3Z4|DNJC5_HUMAN
sp|Q9H4A3|WNK1_HUMAN
sp|Q9H4L7|SMRCD_HUMAN
sp|Q9H6F5|CCD86_HUMAN
sp|Q9H7L9|SDS3_HUMAN
sp|Q9H7N4|SFR19_HUMAN
sp|Q9H819|DJC18_HUMAN
sp|Q9HB14|KCNKD_HUMAN
sp|Q9HCF6|TRPM3_HUMAN
sp|Q9HCK4|ROBO2_HUMAN
sp|Q9HCN4|GPN1_HUMAN
sp|Q9NQ55|SSF1_HUMAN
sp|Q9NQC3|RTN4_HUMAN
sp|Q9NQG5|RPR1B_HUMAN
sp|Q9NQQ7|S35C2_HUMAN
sp|Q9NQS7|INCE_HUMAN
sp|Q9NQW6|ANLN_HUMAN
sp|Q9NQX3|GEPH_HUMAN
sp|Q9NQZ2|SAS10_HUMAN
sp|Q9NR30|DDX21_HUMAN
sp|Q9NRG9|AAAS_HUMAN
sp|Q9NTI5|PDS5B_HUMAN
sp|Q9NTJ3|SMC4_HUMAN
sp|Q9NTZ6|RBM12_HUMAN
sp|Q9NVD7|PARVA_HUMAN
sp|Q9NX40|OCAD1_HUMAN
sp|Q9NXG2|THUM1_HUMAN
sp|Q9NY27|PP4R2_HUMAN
sp|Q9NY61|AATF_HUMAN
sp|Q9NYB0|TE2IP_HUMAN
sp|Q9NYF8|BCLF1_HUMAN
sp|Q9NYV4|CDK12_HUMAN
sp|Q9NZ43|USE1_HUMAN
sp|Q9NZ63|CI078_HUMAN
sp|Q9NZH5|PTTG2_HUMAN
sp|Q9NZI8|IF2B1_HUMAN
sp|Q9NZM3|ITSN2_HUMAN
sp|Q9NZT2|OGFR_HUMAN
sp|Q9P035|HACD3_HUMAN
sp|Q9P2R6|RERE_HUMAN
sp|Q9UBL3|ASH2L_HUMAN
sp|Q9UBQ5|EIF3K_HUMAN
sp|Q9UDY2|ZO2_HUMAN
sp|Q9UER7|DAXX_HUMAN
sp|Q9UEY8|ADDG_HUMAN
sp|Q9UFC0|LRWD1_HUMAN
sp|Q9UHB6|LIMA1_HUMAN
sp|Q9UHI6|DDX20_HUMAN
sp|Q9UIG0|BAZ1B_HUMAN
sp|Q9UK58|CCNL1_HUMAN
sp|Q9UK76|HN1_HUMAN
sp|Q9UKA8|RCAN3_HUMAN
sp|Q9UKM9|RALY_HUMAN
sp|Q9UKV3|ACINU_HUMAN
sp|Q9ULE0|WWC3_HUMAN
sp|Q9ULH1|ASAP1_HUMAN
sp|Q9UN36|NDRG2_HUMAN
sp|Q9UNF1|MAGD2_HUMAN
sp|Q9UNY4|TTF2_HUMAN
sp|Q9UPU5|UBP24_HUMAN
sp|Q9UQ35|SRRM2_HUMAN
sp|Q9UQ88|CD11A_HUMAN
sp|Q9Y248|PSF2_HUMAN
sp|Q9Y2D5|AKAP2_HUMAN
sp|Q9Y2J2|E41L3_HUMAN
sp|Q9Y2V2|CHSP1_HUMAN
sp|Q9Y2W1|TR150_HUMAN
sp|Q9Y2X3|NOP58_HUMAN
sp|Q9Y2X7|GIT1_HUMAN
sp|Q9Y385|UB2J1_HUMAN
sp|Q9Y3F4|STRAP_HUMAN
sp|Q9Y3T9|NOC2L_HUMAN
sp|Q9Y463|DYR1B_HUMAN
sp|Q9Y4B5|MTCL1_HUMAN
sp|Q9Y4E1|FA21C_HUMAN
sp|Q9Y5B0|CTDP1_HUMAN
sp|Q9Y5B6|PAXB1_HUMAN
sp|Q9Y5J1|UTP18_HUMAN
sp|Q9Y5T4|DJC15_HUMAN
sp|Q9Y608|LRRF2_HUMAN
sp|Q9Y618|NCOR2_HUMAN
sp|Q9Y6G9|DC1L1_HUMAN
sp|Q9Y6M1|IF2B2_HUMAN
sp|Q9Y6X9|MORC2_HUMAN
